# Supplementary material for: Histone Demethylase MoRph1 Regulates Fungal Development, Pathogenicity, and DNA Damage Repair in Magnaporthe oryzae
Source: J Fungi (Basel). 2026 May 5;12(5):338. doi: 10.3390/jof12050338 (PMC13207933; doi:10.3390/jof12050338)
Supplement: Supplementary file 1 [file jof-12-00338-s001.zip › Table S1.xlsx]

## Sheet: KOvsWT_deg_all
gene_id	KO1	KO2	WT1	WT2	KO	WT	log2FoldChange	pvalue	padj	gene_name	gene_chr	gene_start	gene_end	gene_strand	gene_length	gene_biotype	gene_description	tf_family
MGG_14057	82.8415884247687	109.507865818157	4470.17254902866	4476.53272615557	96.174727121463	4473.35263759212	-5.53714	4.98520250516025e-149	3.62848887100014e-145	-	7	3267669	3269152	-	1314	protein_coding	Lipase 5 [Source:UniProtKB/TrEMBL;Acc:G4NLA1]	-
MGG_01692	6.98663998763109	11.2315759813495	9235.94223180084	7828.92319410577	9.10910798449028	8532.4327129533	-9.86215	6.92261541734263e-149	3.62848887100014e-145	-	2	4479140	4480700	+	1206	protein_coding	Putative uncharacterized protein [Source:UniProtKB/TrEMBL;Acc:G4MUU6]	-
MGG_13654	622.809050325972	610.248961653322	17595.8598453883	24743.7841899916	616.529005989647	21169.8220176899	-5.10171	3.91397192100663e-143	1.36767225493042e-139	-	4	5426962	5428011	+	853	protein_coding	Putative uncharacterized protein [Source:UniProtKB/TrEMBL;Acc:G4NAI7]	-
MGG_10445	418.200307831061	406.208664658806	14586.0545928673	10890.2599441716	412.204486244934	12738.1572685195	-4.94977	3.9156032930305e-139	1.02618173302097e-135	-	2	268418	270875	+	2379	protein_coding	Thermostable alkaline protease [Source:UniProtKB/TrEMBL;Acc:G4MY12]	Peptidase_S8
MGG_01085	981.123872548766	1252.32072192047	33830.2110383354	26334.0342137943	1116.72229723462	30082.1226260649	-4.75132	8.30307545772683e-128	1.74082280046701e-124	-	5	562828	564422	+	1526	protein_coding	ThiJ/PfpI family protein [Source:UniProtKB/TrEMBL;Acc:G4NCH1]	DJ-1_PfpI
MGG_05824	22.9561028165022	9.35964665112456	2516.49083064434	3242.71805251552	16.1578747338134	2879.60444157993	-7.49152	4.26059670459838e-111	7.44397254238413e-108	-	3	1618276	1620021	+	1594	protein_coding	Putative uncharacterized protein [Source:UniProtKB/TrEMBL;Acc:G4N3M0]	UDPGT
MGG_16696	145.721348313449	211.528014315415	5210.14418184357	4636.82317948317	178.624681314432	4923.48368066337	-4.78286	8.28645974808195e-109	1.24095653627347e-105	-	3	1603155	1603868	+	714	protein_coding	Putative uncharacterized protein [Source:UniProtKB/TrEMBL;Acc:G4N3G2]	DnaJ
MGG_13463	350.330090808359	552.219152416349	13283.2738477924	17794.3494042754	451.274621612354	15538.8116260339	-5.10487	1.71092019389329e-108	2.24194704907292e-105	-	3	1553727	1554267	-	471	protein_coding	Putative uncharacterized protein [Source:UniProtKB/TrEMBL;Acc:G4N3F1]	-
MGG_06538	106.795782668075	142.266629097093	4045.37401907936	6212.30960890047	124.531205882584	5128.84181398992	-5.36241	3.83906290301839e-105	4.47165515692687e-102	-	4	3353003	3353851	-	755	protein_coding	Bys1 family protein [Source:UniProtKB/TrEMBL;Acc:G4N6L5]	-
MGG_04733	24.952285670111	29.9508692835986	3088.10912900929	2046.86690729516	27.4515774768548	2567.48801815223	-6.54506	8.26457313408857e-105	8.66375201646505e-102	-	1	6842461	6844832	-	2172	protein_coding	Alkaline protease [Source:UniProtKB/TrEMBL;Acc:G4MQW4]	Peptidase_S8
MGG_07802	238.543851006262	205.91222632474	6711.62101350767	4784.45912333754	222.228038665501	5748.0400684226	-4.69363	4.78498610001779e-103	4.56009175331695e-100	-	3	5803575	5805490	-	1763	protein_coding	Putative uncharacterized protein [Source:UniProtKB/TrEMBL;Acc:G4N136]	MFS_1
MGG_17450	124.761428350555	104.828042492595	2322.68873633567	2930.57348550915	114.794735421575	2626.63111092241	-4.51716	4.6786601507328e-89	4.087199530011e-86	-	5	2812582	2815494	-	2063	protein_coding	Mitochondrial 2-oxoglutarate/malate carrier protein [Source:UniProtKB/TrEMBL;Acc:G4NC16]	Mito_carr
MGG_01086	1459.20966598809	1469.46452422656	14995.192347519	13930.5058451155	1464.33709510733	14462.8490963172	-3.30404	1.5615906482584e-87	1.25924267428406e-84	-	5	560715	562381	-	1507	protein_coding	Putative uncharacterized protein [Source:UniProtKB/TrEMBL;Acc:G4NCH0]	-
MGG_13426	638.778513154843	724.436650797041	7375.24636674643	8773.7932347737	681.607581975942	8074.51980076007	-3.56608	1.16112934129646e-82	8.69437063200768e-80	-	3	1136209	1138688	+	2325	protein_coding	Putative uncharacterized protein [Source:UniProtKB/TrEMBL;Acc:G4N2J3]	Ferric_reduct
MGG_08201	344.341542247533	234.927130943227	8471.50063758333	5695.58380541019	289.63433659538	7083.54222149676	-4.61323	1.37328610116173e-82	9.5974387989856e-80	-	2	6050162	6051568	-	826	protein_coding	Putative uncharacterized protein [Source:UniProtKB/TrEMBL;Acc:G4MZA0]	-
MGG_13427	73.8587655835287	93.5964665112456	1621.86904176494	1704.14060906182	83.7276160473872	1663.00482541338	-4.30992	9.8152302782061e-76	6.43081618790216e-73	-	3	1145852	1146973	+	1122	protein_coding	NAD/NADP octopine/nopaline dehydrogenase [Source:UniProtKB/TrEMBL;Acc:G4N2J6]	NAD_Gly3P_dh_N
MGG_07790	251.519039554719	206.848190989853	3384.68506120891	2920.02806094812	229.183615272286	3152.35656107852	-3.78278	1.18559132995608e-75	7.3109140658409e-73	-	3	5772192	5773812	+	1621	protein_coding	Ligninase H2 [Source:UniProtKB/TrEMBL;Acc:G4N125]	-
MGG_05821	46.9102970598088	80.4929611996712	1663.95737537743	2016.28517606819	63.7016	1840.12127572281	-4.84773	1.60286286023829e-74	9.33489520215442e-72	-	3	1606046	1606501	-	357	protein_coding	Putative uncharacterized protein [Source:UniProtKB/TrEMBL;Acc:G4N3G3]	-
MGG_13188	526.992273352745	395.913053342569	5262.0205000171	5790.49262645942	461.452663347657	5526.25656323826	-3.58271	2.37087121730998e-72	1.30809699847687e-69	-	3	2850034	2852142	+	1736	protein_coding	Voltage-gated potassium channel subunit beta-2 [Source:UniProtKB/TrEMBL;Acc:G4N020]	Aldo_ket_red
MGG_17802	25232.7493610431	23199.7561541425	3228.07730823222	2968.53701392884	24216.2527575928	3098.30716108053	2.96636258145886	6.25788544486375e-71	3.28007065592534e-68	-	6	3605458	3607230	-	1687	protein_coding	Putative uncharacterized protein [Source:UniProtKB/TrEMBL;Acc:G4NI53]	Aminotran_5
MGG_12247	128.753794057773	193.744685678278	2892.34943778842	2497.15653605098	161.249239868026	2694.7529869197	-4.06089	5.2145608511067e-69	2.60305911438817e-66	-	supercont8.8	501227	501889	-	663	protein_coding	hypothetical protein [Source:BROAD_Magnaporthe_DB;Acc:MGG_12247]	-
MGG_08253	568.912113278532	368.770078054308	6643.10512158037	9330.59165159588	468.84109566642	7986.84838658812	-4.09115	3.70756504836493e-67	1.76665474554589e-64	-	2	8103281	8104499	-	1152	protein_coding	Putative uncharacterized protein [Source:UniProtKB/TrEMBL;Acc:G4MXT6]	-
MGG_07697	1067.95782668075	1761.48549974164	20847.428316567	19387.7630554465	1414.7216632112	20117.5956860067	-3.82955	2.8706462371184e-66	1.30839063059618e-63	-	3	1555093	1555822	+	642	protein_coding	Superoxide dismutase [Source:UniProtKB/TrEMBL;Acc:G4N3F2]	-
MGG_05638	2176.83740186049	1698.77586717911	22287.2408454965	35864.9889320497	1937.8066345198	29076.1148887731	-3.90743	2.41352570992993e-65	1.05420791738314e-62	-	1	5929274	5931306	-	1912	protein_coding	Putative uncharacterized protein [Source:UniProtKB/TrEMBL;Acc:G4MNK9]	-
MGG_11021	7873.94326606024	8701.66349155051	750.738415832053	1001.81533329748	8287.80337880538	876.276874564765	3.24202162028506	4.40537168612255e-62	1.84726045542491e-59	-	3	3616387	3619852	+	3466	protein_coding	Putative uncharacterized protein [Source:UniProtKB/TrEMBL;Acc:G4N280]	AAA
MGG_05819	70.8644913031154	94.5324311763581	1317.46272191648	1620.83175502971	82.6984612397367	1469.1472384731	-4.14864	6.7798283657631e-62	2.73357464454979e-59	-	3	1600901	1601921	-	660	protein_coding	Putative uncharacterized protein [Source:UniProtKB/TrEMBL;Acc:G4N3G1]	-
MGG_07593	223.572479604195	282.661328863962	2750.42366165328	2605.77440902955	253.116904234078	2678.09903534141	-3.40242	1.21288630138328e-61	4.70914336940773e-59	-	3	1138927	1140891	-	1527	protein_coding	Cytochrome P450 monooxygenase [Source:UniProtKB/TrEMBL;Acc:G4N2J4]	p450
MGG_05232	227.564845311413	248.030636254801	3280.93242486185	6000.34657522384	237.797740783107	4640.63950004285	-4.28617	1.41208032607777e-61	5.28672787795472e-59	-	3	5079208	5080406	-	1131	protein_coding	Putative uncharacterized protein [Source:UniProtKB/TrEMBL;Acc:G4N5C1]	-
MGG_08835	2770.70180080913	2716.16945815635	17677.1001172449	17700.4951256823	2743.43562948274	17688.7976214636	-2.68879	1.65029943516772e-61	5.96554792374593e-59	-	2	1812858	1815069	+	1602	protein_coding	Malate dehydrogenase [Source:UniProtKB/TrEMBL;Acc:G4MV32]	-
MGG_14302	656.744158837323	1062.31989490264	10559.277744454	10199.5346354244	859.53202686998	10379.4061899392	-3.59352	1.66879369395132e-59	5.83132143123057e-57	-	1	6558910	6561181	+	2217	protein_coding	Putative uncharacterized protein [Source:UniProtKB/TrEMBL;Acc:G4MQC4]	Ferric_reduct
MGG_14303	506.032353389852	481.085837867803	4335.09836208626	6098.41902364139	493.559095628827	5216.75869286382	-3.40188	1.90899787892265e-59	6.45549185959553e-57	-	1	6556885	6558525	+	1641	protein_coding	Beta-xylosidase [Source:UniProtKB/TrEMBL;Acc:G4MQC3]	-
MGG_11410	12995.1503769938	12967.7904351331	2072.11633157295	2159.70295009814	12981.4704060635	2115.90964083555	2.61714373960193	7.06759494018849e-57	2.31529992993737e-54	-	2	580881	583704	+	2739	protein_coding	Putative uncharacterized protein [Source:UniProtKB/TrEMBL;Acc:G4MYY7]	-
MGG_08256	1315.48450052825	1323.45403646901	9334.80087586739	8114.70419970957	1319.46926849863	8724.75253778848	-2.72518	4.56043801066739e-55	1.44869914138867e-52	-	2	8093646	8095074	+	1364	protein_coding	Mitochondrial peroxiredoxin PRX1 [Source:UniProtKB/TrEMBL;Acc:G4MXC5]	-
MGG_04251	232.555302445435	134.778911776194	2425.46257422663	2734.42858867406	183.667107110814	2579.94558145035	-3.81417	1.8028395244449e-53	5.5585784513988e-51	-	6	1410844	1413376	-	2367	protein_coding	Sodium/phosphate symporter [Source:UniProtKB/TrEMBL;Acc:G4NFG5]	-
MGG_12210	1.99618285360888	9.35964665112456	1018.92919280465	879.488408389576	5.67791475236672	949.208800597113	-7.35994	4.46944177866748e-52	1.33866166187918e-49	-	6	1237229	1239724	-	2376	protein_coding	Putative uncharacterized protein [Source:UniProtKB/TrEMBL;Acc:G4NGI2]	Ferric_reduct
MGG_07594	516.013267657897	763.747166731764	5564.46922295335	6301.94571766919	639.88021719483	5933.20747031127	-3.21231	4.13446245376375e-51	1.20393249730015e-48	-	3	1141635	1142515	+	881	protein_coding	Putative uncharacterized protein [Source:UniProtKB/TrEMBL;Acc:G4N2J5]	Methyltransf_11
MGG_17062	1076.94064952199	1099.75848150714	6453.21822109612	7800.45	1088.34956551456	7126.83438444356	-2.71105	2.28872429445549e-50	6.48451264291268e-48	-	4	1263571	1264807	-	1163	protein_coding	Putative uncharacterized protein [Source:UniProtKB/TrEMBL;Acc:G4N751]	-
MGG_08597	237.545759579457	284.533258194187	2425.46257422663	2045.81236483906	261.039508886822	2235.63746953285	-3.09778	9.86516596920748e-49	2.72148775934742e-46	-	4	810981	813172	-	1986	protein_coding	Putative uncharacterized protein [Source:UniProtKB/TrEMBL;Acc:G4N684]	Aldose_epim
MGG_12316	2618.99190393486	2868.73169856968	14667.294864724	14059.2	2743.86180125227	14363.227444742	-2.38805	1.56086432928197e-46	4.19552327278536e-44	-	2	6070981	6073394	-	2414	protein_coding	Putative uncharacterized protein [Source:UniProtKB/TrEMBL;Acc:G4MZA8]	-
MGG_09352	2039.10078496148	1932.76703345722	11119.1504613457	10106.7348992874	1985.93390920935	10612.9426803165	-2.418	3.23018649614133e-46	8.4655112597624e-44	-	6	3588659	3591577	-	2919	protein_coding	Minor extracellular protease vpr [Source:UniProtKB/TrEMBL;Acc:G4NI46]	Peptidase_S8
MGG_07832	2406.39843002551	2779.82	13724.7119514955	14936.5393482373	2593.10674270475	14330.6256498664	-2.46625	3.62811115974193e-46	9.27646080184749e-44	-	3	5973596	5974913	-	1224	protein_coding	High affinity copper transporter [Source:UniProtKB/TrEMBL;Acc:G4N1J4]	-
MGG_07791	1852.45768814904	2142.42311844241	14837.6057960862	26019.7805618758	1997.44040329573	20428.693178981	-3.35429	2.21037732852938e-45	5.51699655594606e-43	-	3	5773988	5774653	-	666	protein_coding	Surface protein 1 [Source:UniProtKB/TrEMBL;Acc:G4N126]	-
MGG_06488	67.8702170227021	70.1973498834342	836.872679969237	883.706578213986	69.0337834530681	860.289629091612	-3.6391	4.58948611559921e-45	1.11887402208899e-42	-	4	3559316	3561078	-	1763	protein_coding	2-amino-3-carboxymuconate-6-semialdehyde decarboxylase [Source:UniProtKB/TrEMBL;Acc:G4N6Y9]	Amidohydro_2
MGG_07571	804.46169000438	796.506	54.8127135418448	60.1089199978487	800.48381000754	57.4608167698467	3.80122422118132	5.30862264219913e-45	1.26477934450394e-42	-	3	1070610	1072185	+	1498	protein_coding	LysM domain-containing protein [Source:UniProtKB/TrEMBL;Acc:G4N263]	LysM
MGG_10466	14.9713714020666	47.7341979207353	39104.9559182818	47362.6653309365	31.352784661401	43233.8106246091	-10.4267	1.11765760202614e-44	2.60364547600891e-42	-	2	335166	336349	-	798	protein_coding	Putative uncharacterized protein [Source:UniProtKB/TrEMBL;Acc:G4MY33]	DJ-1_PfpI
MGG_16585	3016.23229180302	2843.46065261164	490.37802650829	456.61688349243	2929.84647220733	473.49745500036	2.62913709530994	1.2228598162724e-44	2.78679118564861e-42	-	3	27973	28511	+	458	protein_coding	Putative uncharacterized protein [Source:UniProtKB/TrEMBL;Acc:G4N5G1]	-
MGG_07595	233.553393872239	303.252551496436	2014.3672226628	2305.2298090403	268.402972684338	2159.79851585155	-3.00744	2.89219321960268e-44	6.45082160023295e-42	-	3	1147001	1148977	-	1810	protein_coding	Putative uncharacterized protein [Source:UniProtKB/TrEMBL;Acc:G4N2J7]	MFS_1
MGG_17677	10303.2977989023	10017.6298106986	45906.6263897511	51077.818403786	10160.4638048004	48492.2223967685	-2.25479	3.87471909674487e-43	8.46222506066177e-41	-	6	1776056	1778934	-	2475	protein_coding	Putative uncharacterized protein [Source:UniProtKB/TrEMBL;Acc:G4NIP9]	MFS_1
MGG_02531	262.498045249568	265.813964891938	1852.86547740557	1771.63132625238	264.156005070753	1812.24840182898	-2.77831	4.07504230855279e-43	8.7180956164406e-41	-	7	2485122	2489008	-	3518	protein_coding	Minor extracellular protease vpr [Source:UniProtKB/TrEMBL;Acc:G5EHB5]	Peptidase_S8
novel.407	4171.02407261576	5853.5230156133	571.618298364953	712.870700325363	5012.27354411453	642.244499345158	2.96474177551637	1.17958023530352e-42	2.47310792133735e-40	-	5	755516	758985	-	3470	-	- && Q54DY9.1 RecName: Full=Probable mitochondrial chaperone BCS1-B; AltName: Full=BCS1-like protein 2 && PF00004:ATPase family associated with various cellular activities (AAA)|PF08740:BCS1 N terminal	AAA
MGG_05937	2661.90983528745	2857.50012258833	474.71725121062	397.562505950683	2759.70497893789	436.139878580652	2.66111511176867	6.22173739010749e-42	1.27887202079406e-39	-	3	2036949	2041536	+	3997	protein_coding	Dynamin family protein [Source:UniProtKB/TrEMBL;Acc:G4N496]	-
MGG_07144	5318.82921344087	6433.82110798303	477.653646578933	804.61589400629	5876.32516071195	641.134770292612	3.19702527716328	2.16489079309226e-41	4.36433657384348e-39	-	2	6530571	6530854	-	207	protein_coding	Putative uncharacterized protein [Source:UniProtKB/TrEMBL;Acc:G4MT69]	-
MGG_01270	59.8854856082665	55.2219152416349	863.300238284055	692.834393659414	57.5537004249507	778.067315971735	-3.75787	2.54647468177938e-41	5.03673473379119e-39	-	2	2910107	2911513	+	1109	protein_coding	2,4-dihydroxyhept-2-ene-1,7-dioic acid aldolase [Source:UniProtKB/TrEMBL;Acc:G4MY45]	-
MGG_02009	322.383530857835	320.09991546846	1952.70291992822	2392.75683289682	321.241723163147	2172.72987641252	-2.75767	8.58580898231056e-41	1.6667599178067e-38	-	1	216482	219811	-	3173	protein_coding	Putative uncharacterized protein [Source:UniProtKB/TrEMBL;Acc:G4MMF6]	NB-ARC
MGG_01864	3482.3409881207	3132.67373413139	565.745507628326	421.816982441043	3307.50736112604	493.781245034685	2.74300823958463	2.48215418597418e-40	4.73098587846679e-38	-	2	5145992	5146749	-	758	protein_coding	Putative uncharacterized protein [Source:UniProtKB/TrEMBL;Acc:G4MWM3]	-
MGG_02254	290.444605200093	277.982	1996.74885045292	1750.54047713033	284.213055369246	1873.64466379162	-2.72107	2.70650822815956e-40	5.06648674210654e-38	-	1	1159315	1160798	-	1367	protein_coding	Putative uncharacterized protein [Source:UniProtKB/TrEMBL;Acc:G4MQ20]	-
MGG_10456	2311.57974447909	3440.60610895339	18194.8845005241	19778.9983066605	2876.09292671624	18986.9414035923	-2.72267	8.67274609165991e-40	1.5950245136644e-37	-	2	300105	301248	-	1144	protein_coding	Putative uncharacterized protein [Source:UniProtKB/TrEMBL;Acc:G4MY25]	-
MGG_08589	842.389164222949	453.942862579541	5738.69534813993	6928.34393659414	648.166013401245	6333.51964236703	-3.28921	5.95027178597992e-39	1.07546032986944e-36	-	4	786381	788212	+	1486	protein_coding	Putative uncharacterized protein [Source:UniProtKB/TrEMBL;Acc:G4N674]	-
MGG_01404	1122.85	1084.78304686534	6889.76233251867	5389.76649314043	1103.81795101017	6139.76441282955	-2.47578	6.95144374244504e-39	1.23511838562799e-36	-	2	3413601	3415096	+	1327	protein_coding	NAD(P)H-dependent D-xylose reductase [Source:UniProtKB/TrEMBL;Acc:G4MZI3]	Aldo_ket_red
MGG_13230	68.8683084495065	50.5420919160726	824.14830003988	686.507138922798	59.7052001827896	755.327719481339	-3.66388	4.56882242314962e-38	7.98249424364624e-36	-	3	2404397	2406024	-	1537	protein_coding	Oxidoreductase [Source:UniProtKB/TrEMBL;Acc:G4N4Y5]	ADH_zinc_N
MGG_06520	1382.35662612415	1298.18299051098	188.908102028144	200.363066659496	1340.26980831756	194.63558434382	2.78395686376072	9.43562057004713e-38	1.62153459730826e-35	-	4	3432934	3433628	-	695	protein_coding	Putative uncharacterized protein [Source:UniProtKB/TrEMBL;Acc:G4N6P5]	-
MGG_08622	3040.18648604633	2708.68174083545	16827.5030573463	13175.453446546	2874.43411344089	15001.4782519462	-2.38384	1.54785810444772e-37	2.61712846918153e-35	-	1	7597429	7600149	-	2251	protein_coding	Nucleoside diphosphate kinase [Source:UniProtKB/TrEMBL;Acc:G4ML11]	NDK
MGG_03416	5769.96653835648	6550.81669112208	968.031673087223	1255.96006521821	6160.39161473928	1111.99586915271	2.47023942440549	5.55063034457539e-37	9.23607268288632e-35	-	4	1942770	1943494	+	603	protein_coding	Acetyltransferase [Source:UniProtKB/TrEMBL;Acc:G4N8K9]	-
MGG_04248	56.8912113278532	65.5175265578719	654.816167133824	1053.48791364651	61.2043689428626	854.152040390165	-3.80138	3.94569333927885e-36	6.4629223868219e-34	-	6	1422890	1425832	+	2474	protein_coding	Putative uncharacterized protein [Source:UniProtKB/TrEMBL;Acc:G4NFH0]	OPT
MGG_06035	520.005633365114	508.228813156064	3275.05963412522	2567.81088060985	514.117223260589	2921.43525736754	-2.50668	1.49372852707199e-35	2.40903940758394e-33	-	3	2347758	2348740	+	657	protein_coding	FK506-binding protein 1B [Source:UniProtKB/TrEMBL;Acc:G4N4W5]	FKBP_C
MGG_10533	93.8205941196176	82.3648905298962	896.579385791604	712.870700325363	88.0927423247569	804.725043058484	-3.19252	3.10710962780268e-33	4.93512579215993e-31	-	1	4765830	4767912	-	1594	protein_coding	Agmatinase 1 [Source:UniProtKB/TrEMBL;Acc:G4MKE9]	-
MGG_09395	7144.3384330662	5987.36596272438	1303.75954353102	871.052068740755	6565.85219789529	1087.40580613589	2.59363086952968	6.97914480640794e-33	1.09197574635186e-30	-	6	3423428	3426926	-	3407	protein_coding	Putative uncharacterized protein [Source:UniProtKB/TrEMBL;Acc:G4NHY9]	-
MGG_06487	86.8339541319865	92.6605018461332	773.250780322453	727.634	89.7472279890598	750.442537516627	-3.06344	8.98290619733635e-33	1.38482067156878e-30	-	4	3561225	3562977	+	1594	protein_coding	Thymine dioxygenase [Source:UniProtKB/TrEMBL;Acc:G4N6Z0]	2OG-FeII_Oxy
MGG_06862	936.209758342567	1228.92160529266	113.540620908107	148.690486310468	1082.56568181761	131.115553609287	3.04733572703981	1.67225026075632e-32	2.54060862079834e-30	-	1	3016024	3019380	-	3300	protein_coding	Late embryogenesis abundant protein, variant [Source:UniProtKB/TrEMBL;Acc:G4MMJ4]	-
MGG_13326	2594.03961826474	3153.26495676387	11818.9913574603	13448.5799426766	2873.65228751431	12633.7856500684	-2.13622	4.88894486794293e-32	7.32154415009224e-30	-	3	69523	72791	-	2781	protein_coding	Putative uncharacterized protein [Source:UniProtKB/TrEMBL;Acc:G4MZS9]	Ferric_reduct
MGG_03178	1843.4748653078	2747.99225677017	234.911629465049	347.999010513861	2295.73356103899	291.455319989455	2.9788530245042	1.20830450194391e-31	1.78403606956029e-29	-	4	2796726	2799302	+	2517	protein_coding	Putative uncharacterized protein [Source:UniProtKB/TrEMBL;Acc:G4NAE8]	-
MGG_07261	145.721348313449	130.099088450631	941.604114772405	925.88827645809	137.91021838204	933.746195615248	-2.75994	1.86930587241966e-31	2.72165742507991e-29	-	2	6986448	6989395	-	2500	protein_coding	2-nitropropane dioxygenase [Source:UniProtKB/TrEMBL;Acc:G4MUI3]	NPD
MGG_09945	98.8110512536398	38.3745512696107	964.116479262805	972.288144526605	68.5928012616252	968.202311894705	-3.82411	3.52958651728489e-31	5.06858293982158e-29	-	1	4439240	4441827	+	2292	protein_coding	Averantin oxidoreductase [Source:UniProtKB/TrEMBL;Acc:G4MRL4]	p450
MGG_08631	124.761428350555	108.571901153045	814.360315478837	832.033997864958	116.667	823.197156671897	-2.81963	3.19239096303122e-30	4.5224100628995e-28	-	1	7620606	7621854	-	948	protein_coding	Methionine adenosyltransferase 2 subunit beta [Source:UniProtKB/TrEMBL;Acc:G4ML22]	-
MGG_02651	410.215576416626	305.124480826661	2425.46257422663	1885.52191151146	357.670028621643	2155.49224286905	-2.59216	3.2634572762995e-30	4.56144301699302e-28	-	7	2060164	2061104	+	845	protein_coding	Putative uncharacterized protein [Source:UniProtKB/TrEMBL;Acc:G4NJH5]	-
MGG_08278	760.545667224985	959.363781740268	3815.35638189484	4067.37025318776	859.954724482626	3941.3633175413	-2.19601	3.90750711821189e-30	5.38978909476516e-28	-	2	8031215	8033134	+	1920	protein_coding	Putative uncharacterized protein [Source:UniProtKB/TrEMBL;Acc:G4MXA1]	Ferric_reduct
MGG_03654	2450.31445280491	2083.45734454033	489.399228052185	457.671425948532	2266.88589867262	473.535327000359	2.25888374780016	5.31646874701764e-30	7.23799245129687e-28	-	4	1120832	1121712	-	699	protein_coding	Putative uncharacterized protein [Source:UniProtKB/TrEMBL;Acc:G4N6U8]	-
MGG_02489	8997.79421264204	8799.93978138731	2428.39896959494	2407.52042728226	8898.86699701468	2417.9596984386	1.87981962071352	7.38578966073797e-30	9.92631192480976e-28	-	1	2061267	2063333	+	1968	protein_coding	Branched-chain-amino-acid aminotransferase [Source:UniProtKB/TrEMBL;Acc:G4MK83]	-
MGG_15831	505.034261963048	503.548989830502	2169.99617718339	2722.82862165694	504.291625896775	2446.41239942016	-2.27821	1.85719777119197e-29	2.4644309158741e-27	-	2	5921620	5922937	+	1318	protein_coding	Putative uncharacterized protein [Source:UniProtKB/TrEMBL;Acc:G4MYV1]	-
MGG_03916	1271.56847774886	1613.60308265387	188.908102028144	256.253816832934	1442.58578020137	222.580959430539	2.69765471311083	2.36528140343548e-29	3.09940561902676e-27	-	6	2599353	2600273	-	921	protein_coding	Putative uncharacterized protein [Source:UniProtKB/TrEMBL;Acc:G4NH77]	-
MGG_00940	138.734708325817	100.148219167033	940.625	2128.06667641506	119.441463746425	1534.34599636568	-3.68406	2.48542567982658e-29	3.21663177797803e-27	-	5	1050797	1053086	+	1920	protein_coding	Tripeptidyl-peptidase 1 [Source:UniProtKB/TrEMBL;Acc:G4NDD7]	-
MGG_01896	15.9694628288711	41.1824452649481	3329.87234766707	4177.04266862243	28.5759540469096	3753.45750814475	-7.03391	3.57661368799938e-29	4.57239527942653e-27	-	2	5248773	5250764	+	1658	protein_coding	DJ-1/PfpI family protein [Source:UniProtKB/TrEMBL;Acc:G4MWQ6]	DJ-1_PfpI
MGG_04212	3656.00889638467	3555.72976276222	12487.5107029796	14436.6862240447	3605.86932957345	13462.0984635121	-1.90048	8.56916502230139e-29	1.07035439600802e-26	-	6	1544836	1547533	+	2374	protein_coding	L-ornithine 5-monooxygenase (L-ornithine N(5)-oxygenase) [Source:UniProtKB/TrEMBL;Acc:G4NF43]	-
MGG_04014	364.303370783621	310.740268817336	1817.62873298582	1591.30456625884	337.521819800478	1704.46664962233	-2.33685	8.5767212882451e-29	1.07035439600802e-26	-	6	2231964	2234442	+	2398	protein_coding	Dihydroxyacetone kinase [Source:UniProtKB/TrEMBL;Acc:G4NGV9]	-
MGG_11794	16491.4646450898	15953.5177168418	4627.75910046147	4668.45945316625	16222.4911809658	4648.10927681386	1.80327965895401	1.03319900854841e-28	1.27423825960153e-26	-	1	3269967	3272136	-	2092	protein_coding	D-3-phosphoglycerate dehydrogenase 2 [Source:UniProtKB/TrEMBL;Acc:G4MND5]	2-Hacid_dh_C
MGG_09193	9937.99633669183	9164.03003611606	2705.39893267248	2371.66598377477	9551.01318640394	2538.53245822362	1.91154841575429	2.63877747123676e-28	3.21654700360174e-26	-	1	3691516	3693894	+	1861	protein_coding	L-fucose-proton symporter [Source:UniProtKB/TrEMBL;Acc:G4MPE0]	MFS_1
MGG_07135	401.232753575386	388.425336021669	1863.63226042272	1719.95874590335	394.829044798528	1791.79550316304	-2.18227	3.73635022209752e-28	4.50208728485612e-26	-	2	6497016	6497974	+	873	protein_coding	Orotate phosphoribosyltransferase [Source:UniProtKB/TrEMBL;Acc:G4MT58]	Pribosyltran
MGG_11575	1579.97872863143	1475.08031221723	227.081241816214	314.253651918577	1527.52952042433	270.667446867396	2.49779731262079	4.18314123384336e-28	4.9831669948159e-26	-	5	2802630	2803688	+	967	protein_coding	Putative uncharacterized protein [Source:UniProtKB/TrEMBL;Acc:G4NC13]	-
MGG_10659	1157.78605509315	1273.84790921805	241.76321865778	202.472151571701	1215.8169821556	222.11768511474	2.45177229613084	6.81740815105508e-28	8.02998760084386e-26	-	1	4567431	4569920	-	2490	protein_coding	Putative uncharacterized protein [Source:UniProtKB/TrEMBL;Acc:G4MS14]	-
MGG_16721	2809.6273664545	4112.62873850413	15416.0756836438	17071.9878218451	3461.12805247932	16244.0317527445	-2.23047	1.15420283371944e-27	1.34438981176455e-25	-	3	2100518	2103292	+	2775	protein_coding	Putative uncharacterized protein [Source:UniProtKB/TrEMBL;Acc:G4N4B6]	-
MGG_01730	1150.79941510552	1472.27241822189	5366.75193482027	5565.87508330957	1311.53591666371	5466.31350906492	-2.05906	1.28958579163191e-27	1.48557448941509e-25	-	2	4604797	4609348	+	4061	protein_coding	Putative uncharacterized protein [Source:UniProtKB/TrEMBL;Acc:G4MV99]	Coprinus_mating
MGG_03915	10087.7100507125	9194.91687006477	2226.76648763744	2734.42858867406	9641.31346038863	2480.59753815575	1.95866918491682	3.53749316357249e-27	4.03081965584026e-25	-	6	2600534	2601319	-	786	protein_coding	Pyridoxamine phosphate oxidase [Source:UniProtKB/TrEMBL;Acc:G4NH78]	-
MGG_09941	5035.37124822841	4714.45401817144	24959.3606306615	17674.1315642797	4874.91263319993	21316.7460974706	-2.12858	3.72148039412775e-27	4.19486870662809e-25	-	1	4421845	4427597	+	4860	protein_coding	Nod factor export ATP-binding protein I [Source:UniProtKB/TrEMBL;Acc:G4MRK9]	ABC_tran
MGG_01326	800.469324297163	779.658566038676	3630.36347369111	2975.91881112156	790.063945167919	3303.14114240634	-2.06393	4.15792660936541e-27	4.63697283467847e-25	-	2	3106198	3110069	+	3274	protein_coding	NIMA-interacting protein TinC [Source:UniProtKB/TrEMBL;Acc:G4MYL8]	-
MGG_04257	1063.96546097354	1178.37951337658	196.738489676979	121.272	1121.17248717506	159.005436064389	2.81564148761999	4.64870883014286e-27	5.12972785961975e-25	-	6	1397831	1399711	+	1881	protein_coding	Putative uncharacterized protein [Source:UniProtKB/TrEMBL;Acc:G4NFG0]	-
MGG_06373	3341.61009694127	2657.20368425426	493.314421876603	683.34351155449	2999.40689059777	588.328966715547	2.35053202116613	1.29821696044972e-26	1.41762587462442e-24	-	4	3975428	3977374	-	1947	protein_coding	Putative uncharacterized protein [Source:UniProtKB/TrEMBL;Acc:G4N7S8]	-
MGG_04672	10841.2690779498	12112.3187312203	43834.5100581781	37642.9475130387	11476.7939045851	40738.7287856084	-1.82767	2.13607112964073e-26	2.30849831464163e-24	-	2	1222251	1224336	-	1932	protein_coding	Putative uncharacterized protein [Source:UniProtKB/TrEMBL;Acc:G4MTB4]	SET
MGG_01944	5.98854856082665	14.0394699766868	281.893955358059	342.726298233348	10.0140092687567	312.310126795703	-4.95082	2.77295479782267e-26	2.96621276995663e-24	-	6	584260	585598	-	1339	protein_coding	Putative uncharacterized protein [Source:UniProtKB/TrEMBL;Acc:G4NG01]	-
MGG_16027	54.8950284742443	59.9017385671972	600.982252048084	461.889595772943	57.3983835207208	531.435923910513	-3.21052	3.30477502655578e-26	3.4993895558974e-24	-	1	464651	466024	+	1242	protein_coding	Putative uncharacterized protein [Source:UniProtKB/TrEMBL;Acc:G4MN96]	-
MGG_10327	6266.01797747829	7546.68309480174	1905.72059403521	1694.64972695689	6906.35053614001	1800.18516049605	1.93970712400779	4.1156063416618e-26	4.31439012796407e-24	-	7	92646	95417	+	2688	protein_coding	Putative uncharacterized protein [Source:UniProtKB/TrEMBL;Acc:G4NJT2]	AAA
MGG_01014	27828.7851621614	28691.9968090223	8282.59253555519	8929.86551827689	28260.3909855919	8606.22902691604	1.71534873984346	4.4998847566339e-26	4.67052395087061e-24	-	5	818444	822768	-	3982	protein_coding	C-1-tetrahydrofolate synthase [Source:UniProtKB/TrEMBL;Acc:G4NCV3]	-
MGG_05656	1207.69062643337	1409.56278565936	272.105970797015	263.635614025652	1308.62670604637	267.870792411334	2.28843580026537	4.76343654885976e-26	4.89559856291146e-24	-	1	5996222	6002712	-	6419	protein_coding	Ankyrin repeat protein [Source:UniProtKB/TrEMBL;Acc:G4MNN1]	-
MGG_07684	295.435062334115	235.863095608339	1312.56872963596	1336.10529188201	265.649078971227	1324.33701075898	-2.31843	5.68395523698577e-26	5.78494201449727e-24	-	3	1518149	1519142	+	855	protein_coding	Putative uncharacterized protein [Source:UniProtKB/TrEMBL;Acc:G4N3E3]	-
MGG_10669	106.795782668075	88.9166431856834	717.459268324504	636.943643485976	97.8562129268793	677.20145590524	-2.79211	7.12984799470192e-26	7.13464137571392e-24	-	4	115210	117665	+	2343	protein_coding	Endonuclease/exonuclease/phosphatase [Source:UniProtKB/TrEMBL;Acc:G4N9T5]	-
MGG_01469	2503.21329842554	2764.8396207422	8954.04827644279	9062.73786774582	2634.02645958387	9008.3930720943	-1.77394	7.14621143231863e-26	7.13464137571392e-24	-	2	3660590	3664880	+	4213	protein_coding	Homoserine O-acetyltransferase [Source:UniProtKB/TrEMBL;Acc:G4MSK3]	Abhydrolase_1
MGG_03070	871.333815600278	876.062926545259	3145.85823791945	3314.4269395305	873.698371072769	3230.14258872497	-1.88635	7.42350559851702e-26	7.3415669046466e-24	-	7	394932	397491	-	1981	protein_coding	Epoxide hydrolase domain-containing protein [Source:UniProtKB/TrEMBL;Acc:G5EH85]	EHN
MGG_05856	11.9770971216533	29.9508692835986	389.56178552954	376.471656828631	20.963983202626	383.016721179085	-4.18219	8.44670127769682e-26	8.27539901813979e-24	-	3	1735695	1740807	-	4920	protein_coding	Ankyrin repeat and SOCS box protein 7 [Source:UniProtKB/TrEMBL;Acc:G4N3P9]	-
MGG_04091	156.700354008297	153.498205078443	906.367370352647	829.924912952753	155.09927954337	868.146	-2.48496	8.82964010903814e-26	8.57047382065249e-24	-	6	2001887	2003935	+	1826	protein_coding	Putative uncharacterized protein [Source:UniProtKB/TrEMBL;Acc:G4NGM0]	-
MGG_13068	364.303370783621	422.120063965718	1857.7594696861	1652.46802871279	393.21171737467	1755.11374919944	-2.15789	9.61061092560124e-26	9.24293892964017e-24	-	1	5274793	5277019	-	1954	protein_coding	Venom protein 2 [Source:UniProtKB/TrEMBL;Acc:G4MLS9]	DUF89
MGG_15996	1066.95973525395	1241.08914593912	4519.11247183388	4161.22453178089	1154.02444059653	4340.16850180739	-1.91093	1.36317706925175e-25	1.29910774699692e-23	-	1	216035	216802	+	647	protein_coding	Putative uncharacterized protein [Source:UniProtKB/TrEMBL;Acc:G4MMF5]	-
MGG_06011	3404.48985682995	3193.5114373637	11082.9349184698	10797.4602080346	3299.00064709683	10940.1975632522	-1.72958	1.38454054831941e-25	1.30758005117408e-23	-	3	2272351	2273922	+	1385	protein_coding	S-(Hydroxymethyl)glutathione dehydrogenase [Source:UniProtKB/TrEMBL;Acc:G4N4N6]	ADH_N
MGG_10447	17322.8748036179	16091.1045226134	53769.3143876375	53322.9392928284	16706.9896631156	53546.126840233	-1.68034	1.52091134683815e-25	1.42354586150932e-23	-	2	273275	275075	-	1507	protein_coding	Peptidyl-prolyl cis-trans isomerase [Source:UniProtKB/TrEMBL;Acc:G4MY14]	Pro_isomerase
MGG_14904	7052.51402180019	6382.34305140184	1985.98206743577	1699.92243923741	6717.42853660101	1842.95225333659	1.86572098112447	2.12195831695237e-25	1.9685388527975e-23	-	6	1638330	1639960	+	1533	protein_coding	Histidinol-phosphate aminotransferase [Source:UniProtKB/TrEMBL;Acc:G4NF63]	Aminotran_1_2
MGG_05806	702.656364470327	685.126134862318	2951.07734515468	2514.02921534862	693.891249666323	2732.55328025165	-1.97761	3.59965930715753e-25	3.3101077646432e-23	-	3	3036440	3039448	-	2831	protein_coding	Putative uncharacterized protein [Source:UniProtKB/TrEMBL;Acc:G4N0I0]	-
MGG_01569	1290.53221485814	1245.76896926468	4294.96762538598	4588.31422650245	1268.15059206141	4441.64092594422	-1.80838	4.05282393821549e-25	3.69441333428808e-23	-	2	4038814	4040535	+	1382	protein_coding	Minor allergen Alt a 7 [Source:UniProtKB/TrEMBL;Acc:G4MTI8]	FMN_red
MGG_09842	34785.4824069884	23919.5129816139	121091.072198496	183962.822382188	29352.4976943012	152526.947290342	-2.37752	7.50063581060838e-25	6.77837631056963e-23	-	6	3929132	3929824	-	513	protein_coding	Putative uncharacterized protein [Source:UniProtKB/TrEMBL;Acc:G4NIH0]	-
MGG_00085	8570.61108196974	8360.03638878446	2629.05265309634	2553.04728622442	8465.3237353771	2591.04996966038	1.70800003401745	7.8847979038996e-25	7.06464413902389e-23	-	5	4174670	4177079	+	2167	protein_coding	Lactose permease [Source:UniProtKB/TrEMBL;Acc:G4NEJ2]	Sugar_tr
MGG_17154	105.797691241271	102.020148497258	635.240198011737	673.852629449567	103.908919869264	654.546413730652	-2.65531	1.21783529790541e-24	1.08191249389343e-22	-	4	3160235	3162431	+	2099	protein_coding	Putative uncharacterized protein [Source:UniProtKB/TrEMBL;Acc:G4N696]	-
MGG_08429	46.9102970598088	36.5026219393858	506.03880180596	379.635284196939	41.7064594995973	442.837043001449	-3.41094	1.71367834092721e-24	1.50962101243192e-22	-	4	169922	172675	+	2182	protein_coding	Putative uncharacterized protein [Source:UniProtKB/TrEMBL;Acc:G4NA61]	Peptidase_S8
MGG_16187	10978.0076034221	9777.08689176472	32540.1546731898	38929.4893094839	10377.5472475934	35734.8219913369	-1.78387	2.54443719052599e-24	2.22277792235699e-22	-	1	2949816	2950746	-	827	protein_coding	Putative uncharacterized protein [Source:UniProtKB/TrEMBL;Acc:G4MMG9]	-
MGG_02774	6978.65525621666	9425.16417768244	29691.8511659261	36492.4416934308	8201.90971694955	33092.1464296784	-2.01241	3.17953463597938e-24	2.75463318917122e-22	-	7	1562046	1564626	+	2493	protein_coding	Copper transporter [Source:UniProtKB/TrEMBL;Acc:G5EHU1]	-
MGG_12775	96.8148684000309	77.6850672043339	727.247252885548	550.471162085562	87.2499678021824	638.859207485555	-2.8739	6.87223778225349e-24	5.90505480912815e-22	-	4	3010232	3011821	-	1360	protein_coding	Voltage-gated K+ channel beta subunit [Source:UniProtKB/TrEMBL;Acc:G4N5Y7]	Aldo_ket_red
MGG_15576	1317.48068338186	1716.55919581624	256.445195499345	335.34450104063	1517.01993959905	295.894848269987	2.35912069227096	9.85508453649147e-24	8.3992561948e-22	-	2	1519350	1521109	-	1623	protein_coding	DNA repair protein rhp51 [Source:UniProtKB/TrEMBL;Acc:G4MU73]	-
MGG_08771	137.736616899013	129.163123785519	737.035237446591	737.125176815723	133.449870342266	737.080207131157	-2.46586	1.30932277027039e-23	1.10690569360842e-21	-	6	171579	173025	+	1150	protein_coding	Putative uncharacterized protein [Source:UniProtKB/TrEMBL;Acc:G4NFN1]	-
MGG_16926	50.9026627670265	71.1333145485467	556.936321523387	465.05322314125	61.0179886577866	510.994772332319	-3.06392	1.57586339227492e-23	1.32158207529744e-21	-	3	5726407	5727996	-	1448	protein_coding	Putative uncharacterized protein [Source:UniProtKB/TrEMBL;Acc:G4N106]	ADH_zinc_N
MGG_17680	51.900754193831	56.1578799067474	467.865662017889	426.035152265454	54.0293170502892	446.950407141672	-3.04784	2.28957909518855e-23	1.90489346467155e-21	-	6	1790556	1791407	+	767	protein_coding	Putative uncharacterized protein [Source:UniProtKB/TrEMBL;Acc:G4NIQ4]	-
MGG_16668	2011.15422501095	2000.15648934532	6758.60333940068	9889.49915333026	2005.65535717813	8324.05124636547	-2.05315	2.37388753640397e-23	1.95948527906479e-21	-	3	1291033	1291814	-	782	protein_coding	Putative uncharacterized protein [Source:UniProtKB/TrEMBL;Acc:G4N2Z8]	-
MGG_06540	187.641188239235	158.178028404005	885.812602774456	878.433865933473	172.90960832162	882.123234353964	-2.35173	2.98828715047955e-23	2.44736048425602e-21	-	4	3349657	3350886	+	1230	protein_coding	Tryptophan dimethylallyltransferase 2 [Source:UniProtKB/TrEMBL;Acc:G4N6L3]	-
MGG_15739	6096.34243492153	5782.38970106476	18896.682993551	17750.0586211191	5939.36606799314	18323.370807335	-1.62533	3.04904186944125e-23	2.47776014863199e-21	-	2	4147117	4148286	+	873	protein_coding	Inorganic pyrophosphatase [Source:UniProtKB/TrEMBL;Acc:G4MTX9]	Pyrophosphatase
MGG_09079	4972.49148833973	5551.20642878198	16274.4819296474	16584.7892071257	5261.84895856085	16429.6355683866	-1.64262	4.80259745680364e-23	3.87274070305173e-21	-	3	73773	75042	+	1124	protein_coding	Putative uncharacterized protein [Source:UniProtKB/TrEMBL;Acc:G4MZT0]	-
MGG_14061	210.597291055737	107.635936487932	1533.77718071555	1017.63347013902	159.116613771835	1275.70532542728	-3.00528	6.22335459360179e-23	4.98010887058989e-21	-	7	3291740	3293930	+	1953	protein_coding	Oxalate decarboxylase oxdD [Source:UniProtKB/TrEMBL;Acc:G4NLF1]	-
MGG_16728	1007.07424964568	752.515590750415	4128.57188784824	3307.04514233778	879.794920198048	3717.80851509301	-2.07963	7.00361567412251e-23	5.56203811453229e-21	-	3	2165326	2166973	-	1526	protein_coding	Putative uncharacterized protein [Source:UniProtKB/TrEMBL;Acc:G4N4J6]	-
MGG_13404	83.8396798515731	71.1333145485467	500.166011069334	585.271063136948	77.4864972000599	542.718537103141	-2.80902	8.06977726960084e-23	6.36056203888914e-21	-	3	828183	830800	-	1254	protein_coding	3-oxoacyl- [Source:UniProtKB/TrEMBL;]	adh_short
MGG_07455	310.406433736181	299.508692835986	1501.47683166411	1204.28748486918	304.957563286084	1352.88215826664	-2.14967	1.32155995605596e-22	1.03387410592049e-20	-	3	697367	698914	+	1382	protein_coding	Sorbitol utilization protein SOU2 [Source:UniProtKB/TrEMBL;Acc:G4N167]	-
novel.494	3678.96499920117	3416.27102766047	0	0	3547.61801343082	0	14.2124224797533	1.56013868538555e-22	1.21147658065902e-20	-	7	3331947	3332702	+	686	-	- && - && -	-
MGG_07868	99.8091426804442	90.7885725159083	591.19426748704	577.88926594423	95.2988575981762	584.541766715635	-2.61739	1.63303451813513e-22	1.25875741570666e-20	-	3	6105162	6107027	+	1628	protein_coding	Glycosyl hydrolase family 10 [Source:UniProtKB/TrEMBL;Acc:G4N1Y8]	-
MGG_00649	498.047621975417	503.548989830502	1804.90435305646	1892.90370870418	500.798305902959	1848.90403088032	-1.8843	1.96838441725991e-22	1.50617327344056e-20	-	5	2135980	2137795	+	1655	protein_coding	Putative uncharacterized protein [Source:UniProtKB/TrEMBL;Acc:G4NB21]	-
MGG_00369	2960.33917190198	2920.20975515086	872.109424388994	875.270238565165	2940.27446352642	873.68983147708	1.75075769989061	2.21479525608613e-22	1.68244193257615e-20	-	5	3102905	3104711	+	1807	protein_coding	Cell division cycle protein 123 [Source:UniProtKB/TrEMBL;Acc:G4NCN2]	-
MGG_08552	964.156318293091	1270.1040505576	65.5794965589928	168.726792976417	1117.13018442535	117.153144767705	3.25699326660331	2.71738432008511e-22	2.04937696600376e-20	-	4	628650	629544	+	815	protein_coding	Putative uncharacterized protein [Source:UniProtKB/TrEMBL;Acc:G4N5X2]	-
MGG_16720	780.507495761074	1110.05409282337	3915.19382441748	3719.3712426739	945.280794292223	3817.28253354569	-2.01336	4.17199596720176e-22	3.12393098029829e-20	-	3	2099200	2100554	+	1144	protein_coding	Putative uncharacterized protein [Source:UniProtKB/TrEMBL;Acc:G4N4B5]	-
MGG_01092	19441.8229027237	18438.5039027154	6294.65287120721	6494.92698713597	18940.1634027196	6394.78992917159	1.56649	5.06448252021785e-22	3.76531703967686e-20	-	5	536014	538011	-	1458	protein_coding	Homocitrate synthase [Source:UniProtKB/TrEMBL;Acc:G4NCG1]	HMGL-like
MGG_14883	604.843404643492	518.524424472301	92.0070548738109	81.1997691199009	561.683914557896	86.6034119968559	2.69615060556781	5.42279662457237e-22	4.00332232502762e-20	-	4	2050501	2051506	+	904	protein_coding	Methyltransferase small domain-containing protein [Source:UniProtKB/TrEMBL;Acc:G4N8P0]	-
MGG_02654	798.473141443554	590.59370368596	2874.73106557854	2650.06519218586	694.533422564757	2762.3981288822	-1.9923	6.66356463226402e-22	4.88490545734432e-20	-	7	2048132	2050752	-	2425	protein_coding	Putative uncharacterized protein [Source:UniProtKB/TrEMBL;Acc:G4NJH1]	-
MGG_07833	7189.2525472724	8492.00740656532	30670.6496220305	23994.0045037027	7840.62997691886	27332.3270628666	-1.80155	8.42956229375e-22	6.13660427259592e-20	-	3	5975829	5978665	+	2837	protein_coding	Ferric reductase [Source:UniProtKB/TrEMBL;Acc:G4N1J5]	Ferric_reduct
MGG_05440	948.18685546422	747.835767424853	3304.42358780836	2978.02789603377	848.011311444536	3141.22574192106	-1.88955	1.16119385578496e-21	8.39503116565083e-20	-	1	5220592	5222580	-	1936	protein_coding	Galactokinase [Source:UniProtKB/TrEMBL;Acc:G4MLR0]	GHMP_kinases
MGG_00291	213.591565336151	201.232402999178	927.900936386944	927.997361370296	207.411984167664	927.94914887862	-2.16179	1.41089711457083e-21	1.01304345561959e-19	-	5	3388111	3394246	+	5598	protein_coding	Ankyrin repeat domain-containing protein 28 [Source:UniProtKB/TrEMBL;Acc:G4ND80]	-
MGG_08569	136.738525472209	146.946452422656	776.187175690766	688.616223835003	141.842488947432	732.401699762885	-2.36816	1.52740071564337e-21	1.08923412939384e-19	-	4	688701	690739	+	1883	protein_coding	NADP:D-xylose dehydrogenase [Source:UniProtKB/TrEMBL;Acc:G4N647]	GFO_IDH_MocA
MGG_09614	250.520948127915	279.853434868624	17.6183722098787	9.49088210492348	265.18719149827	13.5546271574011	4.28126350828442	1.56011074687299e-21	1.10504330807227e-19	-	7	3217268	3218431	-	1164	protein_coding	Putative uncharacterized protein [Source:UniProtKB/TrEMBL;Acc:G4NL86]	-
MGG_02570	1347.42	1199.90670067417	4278.3280516322	4023.07947003145	1273.66506343008	4150.70376083183	-1.70453	1.63462261615132e-21	1.15005026074593e-19	-	7	2351199	2352836	-	1436	protein_coding	Dienelactone hydrolase [Source:UniProtKB/TrEMBL;Acc:G4NJW1]	-
MGG_09715	506.032353389852	430.54374595173	1940.95733845497	1693.59518450079	468.288049670791	1817.27626147788	-1.95678	1.68084382416136e-21	1.1746857205789e-19	-	4	5408154	5409727	-	1493	protein_coding	Aldo-keto reductase yakc [Source:UniProtKB/TrEMBL;Acc:G4NAH9]	Aldo_ket_red
MGG_15528	2001.17331074291	3064.34831357818	491.356824964394	585.271063136948	2532.76081216054	538.313944050671	2.23466027676178	1.74941180144446e-21	1.21450886851274e-19	-	2	607419	609526	-	2108	protein_coding	Putative uncharacterized protein [Source:UniProtKB/TrEMBL;Acc:G4MYZ9]	MFS_1
MGG_09736	16093.2261657948	16979.3349898051	45949.6935218197	51480.6536220171	16536.2805777999	48715.1735719184	-1.55873	3.16467101773503e-21	2.18258199203397e-19	-	4	5349711	5350883	-	1084	protein_coding	Putative uncharacterized protein [Source:UniProtKB/TrEMBL;Acc:G4NAF7]	-
MGG_07910	3957.43250727961	4804.30662602224	826.105896952089	1238.03284346446	4380.86956665093	1032.06937020828	2.08615954175224	5.15821449978505e-21	3.53421977785926e-19	-	3	6225225	6227389	+	2085	protein_coding	Dienelactone hydrolase [Source:UniProtKB/TrEMBL;Acc:G4N2E1]	-
MGG_17596	721.620101579612	670.150700220519	2946.18335287416	2253.55722869127	695.885400900065	2599.87029078272	-1.90178	1.73298910766015e-20	1.17967044257151e-18	-	6	675025	676774	-	1750	protein_coding	Putative uncharacterized protein [Source:UniProtKB/TrEMBL;Acc:G4NG28]	-
MGG_02471	5560.36733872755	4807.11452001758	17175.9553077195	14909.1212443787	5183.74092937256	16042.5382760491	-1.6299	1.90850763744601e-20	1.28730334089476e-18	-	1	1980315	1983105	+	2312	protein_coding	Transketolase [Source:UniProtKB/TrEMBL;Acc:G4MRY4]	-
MGG_05888	681.696444507434	652.367371583382	2389.24703135077	2139.66664343219	667.031908045408	2264.45683739148	-1.7635	1.91566651893143e-20	1.28730334089476e-18	-	3	1837862	1840022	-	1989	protein_coding	Putative uncharacterized protein [Source:UniProtKB/TrEMBL;Acc:G4N3Y5]	-
MGG_04901	1377.36616899013	1164.3400433999	4360.54712194497	3946.09787073596	1270.85310619501	4153.32249634047	-1.70869	2.82960851241809e-20	1.88934942902413e-18	-	3	3896149	3897609	+	1300	protein_coding	Methyltransferase [Source:UniProtKB/TrEMBL;Acc:G4N2S6]	-
MGG_08200	290.444605200093	237.735024938564	1448.62171503447	1036.61523434886	264.089815069328	1242.61847469167	-2.23511	5.39282489988775e-20	3.57803692566603e-18	-	2	6044691	6047695	-	2930	protein_coding	Putative uncharacterized protein [Source:UniProtKB/TrEMBL;Acc:G4MZ98]	-
MGG_03383	3130.01471445873	2324.93622813934	763.462795761409	605.307369802897	2727.47547129904	684.385082782153	1.99418409253599	6.5710103346012e-20	4.3323208388443e-18	-	4	2075561	2077502	+	1776	protein_coding	Putative uncharacterized protein [Source:UniProtKB/TrEMBL;Acc:G4N8U9]	-
MGG_09167	1063.96546097354	1010.84183832145	3436.56137938245	3103.51844830998	1037.40364964749	3270.03991384621	-1.65645	6.92384526557355e-20	4.53641686993797e-18	-	supercont8.8	12317	14977	+	2596	protein_coding	Putative uncharacterized protein [Source:UniProtKB/TrEMBL;Acc:Q2KER9]	-
MGG_15277	853.368169917798	1074.4874355491	3428.73099173361	3159.40919848342	963.927802733449	3294.07009510851	-1.77262	8.02854299864203e-20	5.22752895992325e-18	-	4	1769642	1774269	-	4505	protein_coding	Putative uncharacterized protein [Source:UniProtKB/TrEMBL;Acc:G4N895]	-
MGG_07626	276.47132522483	252.710459580363	1046.33554957557	1054.54245610261	264.590892402597	1050.43900283909	-1.98946	8.88633689231364e-20	5.74023640713084e-18	-	3	1250754	1253159	+	2124	protein_coding	Cytochrome P450 monooxygenase [Source:UniProtKB/TrEMBL;Acc:G4N2Y3]	p450
MGG_04059	4041.27218713119	3611.88764266897	1136.38500753717	1277.05091434026	3826.57991490008	1206.71796093872	1.66508630624595	8.92548444493301e-20	5.74023640713084e-18	-	6	2092203	2094273	-	2009	protein_coding	Phosphoserine aminotransferase [Source:UniProtKB/TrEMBL;Acc:G4NGQ3]	Aminotran_5
MGG_07842	505.034261963048	345.370961426496	1800.98915923204	1723.12237327166	425.202611694772	1762.05576625185	-2.05184	1.57629842333645e-19	1.00758148608756e-17	-	3	6000143	6002064	-	1922	protein_coding	Putative uncharacterized protein [Source:UniProtKB/TrEMBL;Acc:G4N1K2]	-
MGG_09668	0	0	1615.01745257221	1655.6316560811	0	1635.32455432665	-13.1671	1.6899358239484e-19	1.07367256014855e-17	-	7	3014685	3016702	-	2018	protein_coding	Gut esterase 1 [Source:UniProtKB/TrEMBL;Acc:G4NKY6]	COesterase
MGG_02407	3151.97272584843	3327.35438447478	8846.3804462713	10328.188815069	3239.66355516161	9587.28463067013	-1.56522	2.13769405141278e-19	1.34996667114218e-17	-	1	1741781	1742668	+	777	protein_coding	Putative uncharacterized protein [Source:UniProtKB/TrEMBL;Acc:G4MRF2]	-
MGG_00312	1921.32599659855	1718.43112514647	469.823258930098	553.63478945387	1819.87856087251	511.729024191984	1.83074309769152	2.15118627244213e-19	1.35035243676712e-17	-	5	3308796	3310975	+	2084	protein_coding	Glyoxylate reductase [Source:UniProtKB/TrEMBL;Acc:G4ND01]	2-Hacid_dh_C
MGG_15038	15856.6784976422	15965.6852574883	5525.31728470917	5943.4012825943	15911.1818775652	5734.35928365174	1.47236424033965	2.18446608379669e-19	1.36308083074052e-17	-	7	331164	335062	-	3810	protein_coding	Glycine dehydrogenase [Source:UniProtKB/TrEMBL;Acc:G5EHG3]	-
MGG_15837	204.608742494911	164.729781059792	931.816130211361	766.652365586596	184.669261777351	849.234247898979	-2.20227	7.38561554174119e-19	4.58126672923508e-17	-	2	6098698	6100310	-	1421	protein_coding	Putative uncharacterized protein [Source:UniProtKB/TrEMBL;Acc:G4MZM5]	-
MGG_06023	76.853039863942	111.379795148382	499.187212613229	693.888936115516	94.1164175061622	596.538074364373	-2.6619	1.02210213316585e-18	6.30276274233977e-17	-	3	2307470	2308989	-	1395	protein_coding	GPI-anchored cell wall beta-1,3-endoglucanase EglC [Source:UniProtKB/TrEMBL;Acc:G4N4V2]	Glyco_hydro_17
MGG_09297	655.746067410518	463.302509230666	2190.55094476158	2053.19416203178	559.524288320592	2121.87255339668	-1.92369	1.06047979207355e-18	6.5011752399456e-17	-	1	4136463	4138246	+	1719	protein_coding	Putative uncharacterized protein [Source:UniProtKB/TrEMBL;Acc:G4MQP7]	-
MGG_00923	16609.2394334527	16239.9229043662	5690.73422379081	6287.18212328375	16424.5811689095	5988.95817353728	1.45551151509927	1.28729198320261e-18	7.84574526739127e-17	-	5	1129028	1131346	-	2107	protein_coding	Serine hydroxymethyltransferase [Source:UniProtKB/TrEMBL;Acc:G4NDG3]	SHMT
MGG_02514	220.578205323782	196.552579673616	905.388571896543	815.161318567316	208.565392498699	860.27494523193	-2.04488	2.2308114926597e-18	1.34843268071885e-16	-	1	2164568	2170237	-	4274	protein_coding	Ankyrin repeat protein nuc-2 [Source:UniProtKB/TrEMBL;Acc:G4MKB9]	SPX
MGG_12822	1558.02071724173	1428.28207896161	4992.8509245884	4160.16998932479	1493.15139810167	4576.51045695659	-1.61603	2.23816928784775e-18	1.34843268071885e-16	-	4	3553854	3556201	+	2119	protein_coding	Glucose-6-phosphate isomerase [Source:UniProtKB/TrEMBL;Acc:G4N6Y6]	-
MGG_15598	142.727074033035	133.842947111081	618.600624257962	655.925407695823	138.285010572058	637.263015976893	-2.20447	3.01581941841157e-18	1.80656199789763e-16	-	2	1917489	1918217	+	627	protein_coding	Putative uncharacterized protein [Source:UniProtKB/TrEMBL;Acc:G4MV68]	-
MGG_00969	18418.7791902492	16618.9885937368	6109.65996300348	6636.23567625372	17518.883891993	6372.9478196286	1.45889424566612	3.17328796395642e-18	1.89008964353154e-16	-	5	971362	973792	+	1752	protein_coding	Asparagine synthetase [Source:UniProtKB/TrEMBL;Acc:G4ND55]	-
MGG_12804	4822.77777431906	6530.22546848961	1579.78070815245	1804.32214239156	5676.50162140434	1692.05142527201	1.74639975460657	3.37513698473823e-18	1.99895824920965e-16	-	4	3382980	3385220	+	2241	protein_coding	Putative uncharacterized protein [Source:UniProtKB/TrEMBL;Acc:G4N6M5]	-
MGG_09841	257.507588115546	165.665745724905	909.303765720961	1208.50565469359	211.586666920225	1058.90471020728	-2.3243	4.17334386163522e-18	2.45781818547876e-16	-	6	3931050	3932455	-	1406	protein_coding	Putative uncharacterized protein [Source:UniProtKB/TrEMBL;Acc:G4NIH1]	JmjC
MGG_10357	1455.21730028088	1159.66022007433	4859.7343345582	3885.98895073811	1307.4387601776	4372.86164264816	-1.7421	4.79936485049744e-18	2.81071182836674e-16	-	6	850085	852374	-	2217	protein_coding	Prolyl-tRNA synthetase [Source:UniProtKB/TrEMBL;Acc:G4NG70]	tRNA-synt_2b
MGG_07779	612.828136057927	584.041951030173	107.667830171481	45.3453256124122	598.43504354405	76.5065778919465	2.96285624587802	5.56690255947894e-18	3.24210219616765e-16	-	3	5742832	5745336	+	2171	protein_coding	Quinate permease [Source:UniProtKB/TrEMBL;Acc:G4N113]	Sugar_tr
MGG_01832	259.503770969155	216.207837640977	1077.65710017091	882.652035757883	237.855804305066	980.154567964398	-2.04374	6.37281643622821e-18	3.69095219342433e-16	-	2	5014010	5016641	+	2334	protein_coding	Putative uncharacterized protein [Source:UniProtKB/TrEMBL;Acc:G4MW84]	-
MGG_04744	133.744251191795	120.739441799507	572.597096821057	632.725473661565	127.241846495651	602.661285241311	-2.24413	6.93965942015724e-18	3.99716756601694e-16	-	2	1357497	1360008	+	2193	protein_coding	Cysteine desulfurase [Source:UniProtKB/TrEMBL;Acc:G4MTQ9]	Aminotran_5
MGG_08554	378.276650758884	352.858678747396	1314.52632654817	1222.21470662292	365.56766475314	1268.37051658555	-1.79504	7.23895639539909e-18	4.14677485753927e-16	-	4	637934	640220	+	2287	protein_coding	Amidohydrolase [Source:UniProtKB/TrEMBL;Acc:G4N5X6]	-
MGG_05805	46.9102970598088	31.8227986138235	299.512327567937	363.817	39.3665478368161	331.664737461669	-3.0774	7.80318510027951e-18	4.44569507642555e-16	-	3	3033665	3035581	-	1692	protein_coding	Putative uncharacterized protein [Source:UniProtKB/TrEMBL;Acc:G4N0H9]	-
MGG_07831	157.698445435102	239.606954268789	868.194230564577	995.488078560863	198.652699851945	931.84115456272	-2.22835	8.39932316056035e-18	4.75946511849482e-16	-	3	5972051	5973168	+	1029	protein_coding	Phytanoyl-CoA dioxygenase [Source:UniProtKB/TrEMBL;Acc:G4N1J3]	PhyH
MGG_07686	524.996090499136	360.346396068296	1731.49446884863	1673.55887783484	442.671243283716	1702.52667334174	-1.94413	1.00929125241966e-17	5.68838720382543e-16	-	3	1520100	1520994	+	729	protein_coding	Endoglucanase II [Source:UniProtKB/TrEMBL;Acc:G4N3E5]	-
MGG_00836	542.961736181616	458.622685905104	99.8374425226458	70.6543445588748	500.79221104336	85.2458935407603	2.5520296589495	1.44030121654145e-17	8.07415917272941e-16	-	5	1451289	1452055	-	767	protein_coding	Putative uncharacterized protein [Source:UniProtKB/TrEMBL;Acc:G4NE26]	NUDIX
MGG_02355	536.97318762079	699.165604839005	114.519419364211	52.7271228051304	618.069396229897	83.6232710846709	2.88198825353582	1.51117773299108e-17	8.42642349731141e-16	-	1	1532319	1533407	+	1089	protein_coding	Putative uncharacterized protein [Source:UniProtKB/TrEMBL;Acc:G4MQX8]	-
MGG_13219	13505.1750960909	13560.2560681493	4968.38096318579	5313.83943630104	13532.7155821201	5141.11019974342	1.39632739811862	1.53507691222949e-17	8.51439749783159e-16	-	3	2487258	2491883	-	3495	protein_coding	Putative uncharacterized protein [Source:UniProtKB/TrEMBL;Acc:G4N568]	DUF323
MGG_02863	152.70798830108	131.035053115744	904.409773440439	589.489232961358	141.871520708412	746.949503200898	-2.39746	1.55915901725265e-17	8.60245472518924e-16	-	7	1243711	1244982	-	1206	protein_coding	Oryzin [Source:UniProtKB/TrEMBL;Acc:G5EHJ3]	Peptidase_S8
MGG_05231	374.284285051666	354.730608077621	1446.66411812226	1173.7057536422	364.507446564643	1310.18493588223	-1.84609	1.8800834846926e-17	1.02741161993476e-15	-	3	5077832	5078969	+	915	protein_coding	3-oxoadipate enol-lactonase [Source:UniProtKB/TrEMBL;Acc:G4N5C0]	Abhydrolase_1
MGG_12569	6396.76795438967	6761.40874077238	17083.9482528457	17148.9694211406	6579.08834758103	17116.4588369932	-1.37941	1.88174216376489e-17	1.02741161993476e-15	-	7	1138048	1139846	-	1683	protein_coding	Putative uncharacterized protein [Source:UniProtKB/TrEMBL;Acc:G4NLP5]	GST_N
MGG_09186	1720.70961981086	1904.68809350385	5158.26786367003	4935.25869456021	1812.69885665735	5046.76327911512	-1.47715	2.16810108856931e-17	1.17762713530944e-15	-	1	3664603	3671478	+	6649	protein_coding	Putative uncharacterized protein [Source:UniProtKB/TrEMBL;Acc:G4MPD2]	JmjC
MGG_08758	3839.65771891669	4392.48217337276	12156.6768248163	10779.5329862809	4116.06994614472	11468.1049055486	-1.47826	2.33675671570747e-17	1.26269178612172e-15	-	6	229936	232443	-	2257	protein_coding	Aminopeptidase Y [Source:UniProtKB/TrEMBL;Acc:G4NFQ1]	-
MGG_10887	0	0	1015.99279743634	869.997526284652	0	942.995161860495	-12.373	2.70958934862738e-17	1.45664744316209e-15	-	1	6635748	6636832	+	920	protein_coding	Putative uncharacterized protein [Source:UniProtKB/TrEMBL;Acc:G4MQF0]	-
MGG_03736	7132.36133594454	6625.69386433108	2489.08447387341	2612.10166376616	6879.02760013781	2550.59306881979	1.43139122524715	2.96759841903868e-17	1.58721092993788e-15	-	4	875536	880315	+	4716	protein_coding	Multidrug resistance-associated protein 1 [Source:UniProtKB/TrEMBL;Acc:G4N6F4]	ABC_tran
MGG_10247	45.9122056330043	41.1824452649481	359.219033390304	294.217345252628	43.5473254489762	326.718189321466	-2.90858	3.09838982256535e-17	1.64875231014987e-15	-	supercont8.8	327297	328881	-	1509	protein_coding	Putative uncharacterized protein [Source:UniProtKB/TrEMBL;Acc:Q2KEM4]	PAF-AH_p_II
MGG_02084	755.555210090963	576.554233709273	2140.63222350026	2316.82977605743	666.054721900118	2228.73099977885	-1.74289	3.17777067734036e-17	1.68245303083631e-15	-	1	513639	515018	+	1380	protein_coding	Putative uncharacterized protein [Source:UniProtKB/TrEMBL;Acc:G4MNB9]	2-Hacid_dh_C
MGG_09965	2149.88893333677	2133.06347179129	493.314421876603	707.59798804485	2141.47620256403	600.456204960727	1.8351615947809	4.21713106826864e-17	2.22151683360101e-15	-	4	5126053	5129253	+	3201	protein_coding	Putative uncharacterized protein [Source:UniProtKB/TrEMBL;Acc:G4N9N8]	-
MGG_01102	8080.54819140876	7115.20338418489	2848.30350726372	2279.92079009384	7597.87578779683	2564.11214867878	1.56697393222636	4.6131932889556e-17	2.41800526240608e-15	-	5	506823	508761	-	1739	protein_coding	Ornithine carbamoyltransferase [Source:UniProtKB/TrEMBL;Acc:G4NC99]	-
MGG_02275	916.247929806478	926.605018461332	0	0	921.426474133905	0	12.2675532489969	4.83267428756839e-17	2.52044400779002e-15	-	1	1230293	1232144	-	1590	protein_coding	Endoprotease [Source:UniProtKB/TrEMBL;Acc:G4MQ38]	Peptidase_S28
MGG_09562	6600.37860545777	5716.87217450688	2234.59687528628	1686.21338730807	6158.62538998233	1960.40513129718	1.65122090181337	5.15393224009306e-17	2.67468671647998e-15	-	3	3263175	3266773	-	2829	protein_coding	Putative uncharacterized protein [Source:UniProtKB/TrEMBL;Acc:G4N0Z4]	Zn_clus
MGG_00843	1980.21339078001	2013.25999465689	5174.90743742381	6376.81823205247	1996.73669271845	5775.86283473814	-1.53232	5.62349399281102e-17	2.90399445944029e-15	-	5	1425814	1426780	-	882	protein_coding	Putative uncharacterized protein [Source:UniProtKB/TrEMBL;Acc:G4NE17]	-
MGG_07558	258.50567954235	183.449074362041	875.045819757308	988.106281368144	220.977376952196	931.576050562726	-2.07675	6.59115586657865e-17	3.38701406614431e-15	-	3	1016943	1017956	+	878	protein_coding	Putative uncharacterized protein [Source:UniProtKB/TrEMBL;Acc:G4N251]	-
MGG_05344	17437.6553177004	19065.6002283407	49969.6187810403	85290.3393071229	18251.6277730206	67629.9790440816	-1.88963	1.06550489655252e-16	5.44862821002932e-15	-	1	4886160	4887074	-	839	protein_coding	SnodProt1 [Source:UniProtKB/TrEMBL;Acc:G4MKI0]	-
MGG_06174	1201.70207787255	1052.0242835864	4042.43762371105	3098.24573602946	1126.86318072947	3570.34167987026	-1.66399	1.19972947055403e-16	6.10522526204751e-15	-	3	2827876	2831877	+	3330	protein_coding	Phospholipase D active site-containing protein [Source:UniProtKB/TrEMBL;Acc:G4N011]	-
MGG_05640	194.627828226866	148.818381752881	763.462795761409	702.325275764337	171.723104989873	732.894035762873	-2.09469	1.29111212963546e-16	6.53851616182054e-15	-	1	5936484	5937321	-	750	protein_coding	Putative uncharacterized protein [Source:UniProtKB/TrEMBL;Acc:G4MNL2]	-
MGG_02283	635.78423887443	1073.55147088399	0	0	854.667854879208	0	12.1593586595528	1.46300859400612e-16	7.37342263988756e-15	-	1	1256932	1257387	+	456	protein_coding	Putative uncharacterized protein [Source:UniProtKB/TrEMBL;Acc:G4MQ43]	-
MGG_04844	294.43697090731	305.124480826661	967.052874631118	1329.77803714539	299.780725866986	1148.41545588825	-1.93728	2.17695937805234e-16	1.0919169933073e-14	-	3	3689026	3691926	-	2784	protein_coding	Putative uncharacterized protein [Source:UniProtKB/TrEMBL;Acc:G4N2A2]	-
MGG_04657	1880.40424809957	1812.96355632283	600.982252048084	639.052728398181	1846.6839022112	620.017490223132	1.57467819505772	2.3405622717789e-16	1.16838639500277e-14	-	2	1174522	1180424	-	5521	protein_coding	General alpha-glucoside permease [Source:UniProtKB/TrEMBL;Acc:G4MT99]	Sugar_tr
MGG_03126	302.421702321746	267.685894222163	1061.99632487324	957.524550141169	285.053798271954	1009.76043750721	-1.82521	2.50212827804804e-16	1.24311899235913e-14	-	4	2981452	2983999	-	2230	protein_coding	2,4-dichlorophenol 6-monooxygenase [Source:UniProtKB/TrEMBL;Acc:G4NAW2]	FAD_binding_3
MGG_04435	1151.79750653233	1034.24095494926	3287.78401405458	2950.6097921751	1093.0192307408	3119.19690311484	-1.51305	2.59354449908956e-16	1.28245881999792e-14	-	2	799373	801901	+	2282	protein_coding	Bifunctional purine biosynthesis protein ADE17 [Source:UniProtKB/TrEMBL;Acc:G4MSB1]	-
MGG_02557	519.00754193831	414.632346644818	89.0706595054977	88.5815663126191	466.819944291564	88.8261129090584	2.39347879595459	2.94162298557528e-16	1.44774806374581e-14	-	7	2387074	2388149	+	1076	protein_coding	Putative uncharacterized protein [Source:UniProtKB/TrEMBL;Acc:G4NJX6]	-
MGG_14219	585.879667534207	599.953350337085	1797.07396540762	1727.34054309607	592.916508935646	1762.20725425185	-1.57147	3.10288639732293e-16	1.51997935061385e-14	-	7	95147	98810	-	3147	protein_coding	Ubiquitin thioesterase [Source:UniProtKB/TrEMBL;Acc:G5EHE1]	-
MGG_17678	767.532307212616	802.121718001375	2339.32831008945	2174.46654448358	784.827012606996	2256.89742728651	-1.52388	3.37439594467473e-16	1.64529268316396e-14	-	6	1778887	1782769	-	3688	protein_coding	Putative uncharacterized protein [Source:UniProtKB/TrEMBL;Acc:G4NIQ0]	-
MGG_02157	137.736616899013	118.867512469282	517.784383279212	862.615729091934	128.302064684147	690.200056185573	-2.42753	3.73042297637854e-16	1.81046407691556e-14	-	1	753941	755657	-	1627	protein_coding	Putative uncharacterized protein [Source:UniProtKB/TrEMBL;Acc:G4MP58]	-
MGG_12805	12889.3526857526	12418.3791767121	4794.15483799921	5180.96708683212	12653.8659312323	4987.56096241566	1.34319882171302	4.17699104020709e-16	2.01664543065482e-14	-	4	3386150	3389040	+	2588	protein_coding	Tryptophan synthase [Source:UniProtKB/TrEMBL;Acc:G4N6M6]	PALP
MGG_04556	3834.66726178267	4042.4313886207	9709.68068455536	10438.9157729597	3938.54932520168	10074.2982287575	-1.35491	4.19372988536441e-16	2.01664543065482e-14	-	1	7220934	7222831	+	1577	protein_coding	Alcohol dehydrogenase 1 [Source:UniProtKB/TrEMBL;Acc:G4MS58]	ADH_N
MGG_02942	914.251746952869	1193.35494801838	162.480543713326	278.399208411089	1053.80334748563	220.439876062207	2.25897785547416	4.83162604013205e-16	2.3127824556486e-14	-	7	918178	920714	-	1959	protein_coding	Putative uncharacterized protein [Source:UniProtKB/TrEMBL;Acc:G4NLD8]	-
MGG_03374	1512.10851160873	1287.88737919474	426.756126861506	440.79874665089	1399.99794540173	433.777436756198	1.69036359073832	5.11909601669451e-16	2.43924925195493e-14	-	4	2104122	2105708	+	1501	protein_coding	Beta-1,6-galactanase [Source:UniProtKB/TrEMBL;Acc:G4N8V8]	-
MGG_03293	53.8969370474399	61.7736678974221	324.961087426651	384.907996477452	57.835302472431	354.934541952052	-2.61632	7.38806166764266e-16	3.50448192135285e-14	-	4	2365066	2366439	-	1080	protein_coding	Putative uncharacterized protein [Source:UniProtKB/TrEMBL;Acc:G4N9F7]	-
MGG_14216	6.98663998763109	1.87192933022491	185.97170665983	146.581401398263	4.42928	166.276554029047	-5.24991	7.43344469043771e-16	3.51012615720083e-14	-	7	125368	125847	+	480	protein_coding	Putative uncharacterized protein [Source:UniProtKB/TrEMBL;Acc:G4NJZ4]	-
MGG_09377	26.9484685237199	25.2710459580363	610.770236609127	176.108590169136	26.1097572408781	393.439413389132	-3.91469	8.88419630254259e-16	4.17636905110108e-14	-	6	3479248	3480031	-	588	protein_coding	Putative uncharacterized protein [Source:UniProtKB/TrEMBL;Acc:G4NI09]	-
MGG_15671	2564.09687546061	2685.28262420764	8004.61377402155	6467.5088832773	2624.68974983412	7236.06132864942	-1.46308	9.03076304136089e-16	4.22631647154403e-14	-	2	3090898	3093197	-	2204	protein_coding	Putative uncharacterized protein [Source:UniProtKB/TrEMBL;Acc:G4MYL3]	-
MGG_01940	1813.53212250367	1689.41622052798	5221.88976331682	4405.8783815967	1751.47417151583	4813.88407245676	-1.45875	9.78803297889542e-16	4.56035332078936e-14	-	6	595539	597300	+	1434	protein_coding	Putative uncharacterized protein [Source:UniProtKB/TrEMBL;Acc:G4NG05]	-
MGG_04895	654.747975983714	435.223569277292	1800.98915923204	2263.0481107962	544.985772630503	2032.01863501412	-1.89911	1.04136489409749e-15	4.83036645346195e-14	ICL1	3	3874802	3878024	-	2899	protein_coding	Isocitrate lyase [Source:UniProtKB/Swiss-Prot;Acc:Q8J232]	-
MGG_15773	808.454055711598	976.211145712292	190.865698940352	256.253816832934	892.332600711945	223.559757886643	1.99821975725582	1.134007947631e-15	5.23691864097613e-14	-	2	4897986	4900604	+	2433	protein_coding	Putative uncharacterized protein [Source:UniProtKB/TrEMBL;Acc:G4MVU1]	-
MGG_14348	1274.56275202927	1292.5672025203	3301.48719244004	4362.64214089649	1283.56497727479	3832.06466666827	-1.57785	1.21259448243768e-15	5.57527542078694e-14	-	5	277450	280116	-	2667	protein_coding	Putative uncharacterized protein [Source:UniProtKB/TrEMBL;Acc:G4NBW8]	-
MGG_02967	209.599199628933	143.202593762206	714.522872956191	799.343181725777	176.400896695569	756.933027340984	-2.10253	1.45046921009448e-15	6.63985534035829e-14	-	7	808334	811731	+	1781	protein_coding	Phosphoglycerate mutase [Source:UniProtKB/TrEMBL;Acc:G4NLA6]	-
MGG_05929	4777.86366011286	4343.81201078691	1734.43086421695	1746.32230730592	4560.83783544989	1740.37658576143	1.38987391319128	1.47466930825961e-15	6.7212862428198e-14	-	3	2004026	2006783	-	2667	protein_coding	Hexose transporter [Source:UniProtKB/TrEMBL;Acc:G4N486]	Sugar_tr
MGG_01454	211.595382482542	293.892904845311	1081.57229399533	899.524715055525	252.744143663927	990.548504525427	-1.96979	1.54012308827187e-15	6.9892252529671e-14	-	2	3585135	3587506	+	2080	protein_coding	Putative uncharacterized protein [Source:UniProtKB/TrEMBL;Acc:G4MSI4]	-
MGG_11308	286.452239492875	225.567484292102	874.067021301203	1550.17741047083	256.009861892488	1212.12221588602	-2.24345	1.61011621976146e-15	7.27536566024109e-14	-	2	2172668	2174453	-	1706	protein_coding	Zinc-binding alcohol dehydrogenase domain-containing protein 1 [Source:UniProtKB/TrEMBL;Acc:G4MW05]	ADH_zinc_N
MGG_08601	2078.02635060685	1971.14158472683	573.575895277161	735.016091903518	2024.58396766684	654.29599359034	1.63007857112465	1.68720041614485e-15	7.59095363195128e-14	-	4	827151	830519	+	3101	protein_coding	Choline-sulfatase [Source:UniProtKB/TrEMBL;Acc:G4N6E3]	Sulfatase
MGG_00395	132.746159764991	146.946452422656	530.508763208569	842.579422425984	139.846306093823	686.544092817277	-2.29464	1.7220784758865e-15	7.71476438577699e-14	-	5	3014157	3016099	-	1740	protein_coding	Putative uncharacterized protein [Source:UniProtKB/TrEMBL;Acc:G4NCE8]	-
MGG_15401	0	0	517.784383279212	628.507303837155	0	573.145843558184	-11.6543	2.16493833862864e-15	9.65746749099748e-14	-	2	334404	334876	+	318	protein_coding	Putative uncharacterized protein [Source:UniProtKB/TrEMBL;Acc:G4MY32]	-
MGG_00567	504.036170536243	437.095498607517	1611.10225874779	1373.0142778456	470.56583457188	1492.0582682967	-1.66529	2.25270425827947e-15	1.00063977709931e-13	-	5	2460185	2466009	-	5367	protein_coding	Putative uncharacterized protein [Source:UniProtKB/TrEMBL;Acc:G4NBD9]	-
MGG_00517	1505.1218716211	1345.91718843171	485.484034227768	432.36240700207	1425.51953002641	458.923220614919	1.63475009147338	2.51671218977944e-15	1.11319383482945e-13	-	5	2620622	2622737	+	1672	protein_coding	Pyridoxal kinase [Source:UniProtKB/TrEMBL;Acc:G4NBP8]	-
MGG_03860	2110.96336769139	2052.57051059162	5222.86856177292	5305.40309665222	2081.76693914151	5264.13582921257	-1.3384	2.72137811510377e-15	1.19866415044676e-13	-	6	2800748	2803345	+	2162	protein_coding	Alpha,alpha-trehalose-phosphate synthase 1 [Source:UniProtKB/TrEMBL;Acc:G4NHF4]	-
MGG_10246	16.9675542556755	25.2710459580363	239.805621745571	201.417609115598	21.1193001068559	220.611615430585	-3.38137	2.85033435903036e-15	1.25021150986256e-13	-	supercont8.8	329193	330964	+	1589	protein_coding	Putative uncharacterized protein [Source:UniProtKB/TrEMBL;Acc:Q2KEM5]	Zn_clus
MGG_04241	4227.91528394362	4082.67786922053	10731.5462727283	9895.82640806688	4155.29657658208	10313.6863403976	-1.31157	3.13361467109324e-15	1.36873677487794e-13	-	6	1442974	1445123	-	2045	protein_coding	Putative uncharacterized protein [Source:UniProtKB/TrEMBL;Acc:G4NFB2]	-
MGG_08660	571.906387558945	545.667399760562	108.646628627585	37.9635284196939	558.786893659754	73.3050785236395	2.92536573067842	4.08758870921655e-15	1.77801628376419e-13	-	1	7707560	7708921	-	1311	protein_coding	Putative uncharacterized protein [Source:UniProtKB/TrEMBL;Acc:G4MLG0]	-
MGG_10467	0	0	409.137754651627	693.888936115516	0	551.513345383572	-11.5985	4.26982323605076e-15	1.84960979270744e-13	-	2	340277	341103	+	650	protein_coding	Putative uncharacterized protein [Source:UniProtKB/TrEMBL;Acc:G4MYE3]	-
MGG_13655	625.803324606385	654.239300913607	1796.09516695152	1816.97665186479	640.021312759996	1806.53590940816	-1.49694	4.5721024522351e-15	1.97240123484693e-13	-	4	5428321	5430852	+	2448	protein_coding	Putative uncharacterized protein [Source:UniProtKB/TrEMBL;Acc:G4NAI8]	-
MGG_14914	82.8415884247687	85.1727845252335	537.36	365.926232267605	84.0071864750011	451.643292334452	-2.427	6.8090703591814e-15	2.9253887121024e-13	-	6	1952033	1954039	+	1872	protein_coding	Putative uncharacterized protein [Source:UniProtKB/TrEMBL;Acc:G4NGK4]	-
MGG_07099	1624.89284283763	1718.43112514647	4235.26091956361	4251.91518300572	1671.66198399205	4243.58805128467	-1.34395	7.26990464571896e-15	3.11062899596212e-13	-	2	6359964	6362955	+	2919	protein_coding	Putative uncharacterized protein [Source:UniProtKB/TrEMBL;Acc:G4MSR4]	DEAD
MGG_14892	496.051439121808	498.869166504939	1418.27896289523	1483.74123573637	497.460302813373	1451.0100993158	-1.54435	7.61234923831115e-15	3.24391288882991e-13	-	6	1209957	1211594	-	1344	protein_coding	Putative uncharacterized protein [Source:UniProtKB/TrEMBL;Acc:G4NGH3]	-
MGG_02625	8421.89545937588	7136.73057148248	3090.0667259215	2375.88415359918	7779.31301542918	2732.97543976034	1.50900056338112	8.11821837524399e-15	3.44547705375234e-13	-	7	2155693	2156595	+	477	protein_coding	Superoxide dismutase [Source:UniProtKB/TrEMBL;Acc:G4NJK6]	-
MGG_04758	7033.5502846909	8182.20310241309	2530.1940090298	3082.42759918792	7607.88	2806.31080410886	1.43896104748788	8.50103880688209e-15	3.59340281502198e-13	-	2	1377380	1381346	+	3668	protein_coding	Putative uncharacterized protein [Source:UniProtKB/TrEMBL;Acc:G4MTR7]	bZIP_1
MGG_07685	265.492319529982	215.271872975865	1058.08113104883	784.579587340341	240.382096252923	921.330359194583	-1.93931	1.02112280560339e-14	4.29896802053827e-13	-	3	1519403	1519768	-	366	protein_coding	Putative uncharacterized protein [Source:UniProtKB/TrEMBL;Acc:G4N3E4]	-
MGG_03045	304.417885175355	249.902565585026	1350.74186942403	875.270238565165	277.16022538019	1113.0060539946	-2.00648	1.10173215358771e-14	4.61978326642397e-13	-	7	515641	517094	+	1223	protein_coding	Ankyrin repeat protein [Source:UniProtKB/TrEMBL;Acc:G5EH61]	-
MGG_09412	19902.9411419074	27431.2524051159	63820.5957333733	67843.9889133613	23667.0967735116	65832.2923233673	-1.47589	1.13525460997597e-14	4.74138409417452e-13	-	6	3363182	3366351	-	3091	protein_coding	Putative uncharacterized protein [Source:UniProtKB/TrEMBL;Acc:G4NHW8]	Pkinase
MGG_05565	0.998091426804442	1.87192933022491	201.632	197.199439291188	1.43501037851468	199.415960624344	-7.10593	1.25933960841839e-14	5.23875282343253e-13	-	1	5670334	5671468	+	1135	protein_coding	Putative uncharacterized protein [Source:UniProtKB/TrEMBL;Acc:G4MMQ3]	-
MGG_02921	2446.32208709769	2053.50647525673	6899.55031707971	5575.36596541449	2249.91428117721	6237.4581412471	-1.47124	1.2828672065455e-14	5.31553238190374e-13	-	7	1024302	1026036	-	1247	protein_coding	Putative uncharacterized protein [Source:UniProtKB/TrEMBL;Acc:G5EGY2]	Aldo_ket_red
MGG_08446	2488.24192702347	2223.8520443072	5783.72007712073	6067.83729241441	2356.04698566534	5925.77868476757	-1.33069	1.4101659915591e-14	5.81998822421813e-13	-	4	234874	237048	-	2016	protein_coding	Sugar transporter [Source:UniProtKB/TrEMBL;Acc:G4NA76]	Sugar_tr
MGG_02103	82.8415884247687	63.645597227647	405.22256082721	365.926232267605	73.2435928262079	385.574396547407	-2.39795	1.43824646927459e-14	5.9126030342767e-13	-	1	573317	574409	+	938	protein_coding	Maltose O-acetyltransferase [Source:UniProtKB/TrEMBL;Acc:G4MNP5]	Hexapep
MGG_06609	9410.00597191228	9796.74214973208	22825.5799963539	22443.8270932318	9603.37406082218	22634.7035447929	-1.23692	1.46028950223937e-14	5.97977142655285e-13	-	4	3105535	3107359	-	1581	protein_coding	Acetyl-CoA hydrolase [Source:UniProtKB/TrEMBL;Acc:G4N625]	-
MGG_04603	5966.59054943695	5454.8020682754	2344.22230236997	1860.21	5710.69630885618	2102.21759746748	1.44155780499086	1.46787502514222e-14	5.98744509282718e-13	-	2	1069379	1072666	-	3012	protein_coding	Putative uncharacterized protein [Source:UniProtKB/TrEMBL;Acc:G4MSV7]	-
MGG_10750	16.9675542556755	28.0789399533737	239.805621745571	202.472151571701	22.5232471045246	221.138886658636	-3.29121	1.53800352939229e-14	6.24918255760441e-13	-	2	51523	54955	+	2969	protein_coding	Oligopeptide transporter 2 [Source:UniProtKB/TrEMBL;Acc:G4MXE1]	OPT
MGG_09249	424.188856391888	348.178855421834	1302.78074507492	1161.05124416897	386.183855906861	1231.91599462194	-1.67414	1.63806420979647e-14	6.62190345721963e-13	-	1	3918266	3921070	-	2591	protein_coding	Peptidase S9 prolyl oligopeptidase active site-containing protein [Source:UniProtKB/TrEMBL;Acc:G4MQ71]	-
MGG_03529	996.095243950833	1081.03918820489	197.717288133083	322.689991567398	1038.56721607786	260.203639850241	1.99842079870637	1.64236850031203e-14	6.62190345721963e-13	-	4	1584826	1587533	-	2443	protein_coding	Integral membrane protein [Source:UniProtKB/TrEMBL;Acc:G4N7R5]	-
MGG_01410	2059.06261349756	2157.39855308421	5121.07352233807	5299.07584191561	2108.23058329089	5210.07468212684	-1.30522	1.73327900341123e-14	6.96167195124903e-13	-	2	3430620	3432412	+	1626	protein_coding	Glutathione S-transferase Gst3 [Source:UniProtKB/TrEMBL;Acc:G4MZI9]	-
MGG_10035	259.503770969155	336.947279440484	1126.59702297613	955.415465228963	298.22552520482	1041.00624410255	-1.80297	1.74410821769173e-14	6.9784299412452e-13	-	4	4858313	4860138	+	1826	protein_coding	Putative uncharacterized protein [Source:UniProtKB/TrEMBL;Acc:G4N9A9]	-
MGG_09834	4587.22819759322	3949.77088677457	1136.38500753717	1634.54080695904	4268.49954218389	1385.46290724811	1.6236479557349	1.98608148630057e-14	7.91638487486268e-13	KATG2	6	3962712	3967309	+	2986	protein_coding	Catalase-peroxidase 2 [Source:UniProtKB/Swiss-Prot;Acc:A4QUT2]	-
MGG_08983	1929.31072801299	1472.27241822189	546.169538506239	552.580246997767	1700.79157311744	549.374892752003	1.63020194682061	2.07171257869587e-14	8.22642536457151e-13	-	2	2366817	2368288	-	1370	protein_coding	Catechol 1,2-dioxygenase 1 [Source:UniProtKB/TrEMBL;Acc:G4MWG7]	-
MGG_02056	50.9026627670265	59.9017385671972	342.57945963653	301.599142445346	55.4022006671119	322.089301040938	-2.53859	2.2831115838445e-14	9.0316448050724e-13	-	1	414777	417691	+	2791	protein_coding	Putative uncharacterized protein [Source:UniProtKB/TrEMBL;Acc:G4MN80]	-
MGG_02559	41.9198399257866	35.5666572742733	287.766746094685	247.817477184113	38.7432	267.792111639399	-2.79065	2.44554579627437e-14	9.63784082043015e-13	-	7	2379832	2381336	-	1505	protein_coding	MOSC domain-containing protein [Source:UniProtKB/TrEMBL;Acc:G5EH16]	MOSC
MGG_10716	486.070524853763	617.736678974221	138.010582310716	120.217839995697	551.903601913992	129.114211153207	2.09532147226617	3.00990846291666e-14	1.18175544632042e-12	-	6	3735691	3736852	+	1162	protein_coding	Putative uncharacterized protein [Source:UniProtKB/TrEMBL;Acc:G4NIA0]	-
MGG_08258	6708.17247955265	4993.37148837495	15017.7047120094	21348.1574813412	5850.7719839638	18182.9310966753	-1.63591	3.04205983145067e-14	1.18992213481707e-12	-	2	8086620	8089191	+	2289	protein_coding	Putative uncharacterized protein [Source:UniProtKB/TrEMBL;Acc:G4MXC2]	-
MGG_02290	0	0	465.908065105681	372.253487004221	0	419.080776054951	-11.2032	3.13083426732197e-14	1.22009426112774e-12	-	1	1276287	1277758	+	969	protein_coding	Putative uncharacterized protein [Source:UniProtKB/TrEMBL;Acc:G4MQ50]	RTA1
MGG_08563	118.772879789729	91.7245371810207	486.462832683872	458.725968404635	105.248708485375	472.594400544254	-2.16818	3.19625047418364e-14	1.24097384151359e-12	-	4	675851	676928	-	1078	protein_coding	Putative uncharacterized protein [Source:UniProtKB/TrEMBL;Acc:G4N641]	-
MGG_15993	175.664091117582	140.394699766868	603.918647416397	624.289134012744	158.029395442225	614.103890714571	-1.95916	3.35962357089119e-14	1.29959165659234e-12	-	1	207581	207869	+	183	protein_coding	Putative uncharacterized protein [Source:UniProtKB/TrEMBL;Acc:G4MMF2]	-
MGG_08486	267.48850238359	343.499032096271	2070.15873466074	965.96088978999	305.493767239931	1518.05981222537	-2.31292	3.42281364108211e-14	1.31916747792146e-12	-	4	394413	396687	-	1997	protein_coding	Beta-lactamase [Source:UniProtKB/TrEMBL;Acc:G4NAN2]	Beta-lactamase
MGG_00162	794.480775736336	885.422573196384	2217.9573015325	2280.97533254994	839.95167446636	2249.46631704122	-1.42102	3.62625368075714e-14	1.39245484744971e-12	-	5	3901450	3902553	-	885	protein_coding	Mitochondrial import inner membrane translocase subunit tim-10 [Source:UniProtKB/TrEMBL;Acc:G4NE52]	-
MGG_04239	5.98854856082665	12.1675406464619	231.975234096736	122.326924907903	9.07804460364429	177.151079502319	-4.2792	3.7744250562262e-14	1.44406196585472e-12	-	6	1447822	1449013	-	1089	protein_coding	Putative uncharacterized protein [Source:UniProtKB/TrEMBL;Acc:G4NFB4]	-
MGG_11934	4958.51820836447	4242.72782695477	1868.52625270324	1631.37717959074	4600.62301765962	1749.95171614699	1.39433922139275	4.18323812994352e-14	1.59465037513447e-12	-	1	1588147	1589945	-	1723	protein_coding	Acetylornithine aminotransferase [Source:UniProtKB/TrEMBL;Acc:G4MQZ8]	Aminotran_3
MGG_17699	2013.15040786456	1984.24509003841	753.674811200366	748.725143832852	1998.69774895148	751.199977516609	1.41176737120689	4.49272817499669e-14	1.70642280646704e-12	-	6	2104315	2108053	+	3739	protein_coding	Aminodeoxychorismate synthase [Source:UniProtKB/TrEMBL;Acc:G4NGQ7]	GATase
MGG_07883	2241.71334460278	1605.17940066786	623.494616538484	392.28979367017	1923.44637263532	507.892205104327	1.92020953358978	5.39018574486647e-14	2.03990314669441e-12	-	3	6148028	6148978	+	901	protein_coding	Sorbose reductase sou1 [Source:UniProtKB/TrEMBL;Acc:G4N209]	-
MGG_03645	1038.01508387662	868.575209224359	3156.6250209366	2430.72036131651	953.29514655049	2793.67269112655	-1.55149	6.54492237042788e-14	2.4680007629207e-12	-	4	1147436	1149767	-	2266	protein_coding	Adenylosuccinate lyase [Source:UniProtKB/TrEMBL;Acc:G4N712]	-
MGG_07154	434.169770659932	399.656912003019	1173.57934886914	1288.65088135739	416.913341331476	1231.11511511326	-1.56225	7.18402239118508e-14	2.69928697945495e-12	-	2	6568220	6569434	-	1215	protein_coding	Putative uncharacterized protein [Source:UniProtKB/TrEMBL;Acc:G4MT80]	-
MGG_06197	2556.11214404618	2346.46341543693	6233.96736692874	5750.42001312752	2451.28777974155	5992.19369002813	-1.28962	7.41906583429343e-14	2.77764525503207e-12	-	3	2899704	2903293	-	2537	protein_coding	Spermidine synthase [Source:UniProtKB/TrEMBL;Acc:G4N0E2]	-
MGG_08176	806.457872857989	698.229640173892	192.823295852561	230.944797886471	752.343756515941	211.884046869516	1.82871837148801	7.87509126719865e-14	2.93788547167414e-12	-	2	5953834	5954890	+	756	protein_coding	Putative uncharacterized protein [Source:UniProtKB/TrEMBL;Acc:G4MZ68]	-
MGG_18135	1001.08570108486	794.634000680475	2371.62865914089	2721.77407920083	897.859850882665	2546.70136917086	-1.50428	7.95433516716111e-14	2.95692537437411e-12	-	supercont8.8	498745	500226	+	1482	protein_coding	hypothetical protein [Source:BROAD_Magnaporthe_DB;Acc:MGG_18135]	AFG1_ATPase
MGG_09031	2449.3163613781	2480.30636254801	997.395626770354	884.761120670089	2464.81136196305	941.078373720221	1.38889251026834	8.2159689785727e-14	3.04339232517235e-12	-	7	2642868	2643617	+	750	protein_coding	Putative uncharacterized protein [Source:UniProtKB/TrEMBL;Acc:G5EI21]	FMN_bind_2
MGG_08649	2809.6273664545	2496.21776185492	7077.69163609071	6194.38238714672	2652.92256415471	6636.03701161872	-1.32284	9.02392652422598e-14	3.33090921667116e-12	-	1	7677052	7678512	+	1393	protein_coding	Farnesyl pyrophosphate synthase [Source:UniProtKB/TrEMBL;Acc:G4MLE9]	-
MGG_11805	2648.93464673899	2276.26606555349	961.180083894492	862.615729091934	2462.60035614624	911.897906493213	1.43298060347809	9.48554388299531e-14	3.48901601843648e-12	-	1	3098741	3100596	+	1533	protein_coding	Lysine-sensitive aspartokinase 3 [Source:UniProtKB/TrEMBL;Acc:G4MMX3]	AA_kinase
MGG_04640	244.532399567088	191.872756348054	745.844423551531	786.688672252546	218.202577957571	766.266547902038	-1.81293	1.02877948738501e-13	3.77087250568428e-12	-	1	7012394	7016646	+	4054	protein_coding	Sulfate permease 2 [Source:UniProtKB/TrEMBL;Acc:G4MRC6]	Sulfate_transp
MGG_12175	9388.04796052258	8477.03197192352	21830.1419664958	20191.3244069966	8932.53996622305	21010.7331867462	-1.23401	1.25301425649353e-13	4.57677646370093e-12	-	6	1550368	1566815	+	16315	protein_coding	Gramicidin S synthetase 1 [Source:UniProtKB/TrEMBL;Acc:G4NF46]	AMP-binding
MGG_17668	97.8129598268353	91.7245371810207	380.753	486.144072263303	94.768748503928	433.448335843951	-2.19331	1.35761695872633e-13	4.94163145080838e-12	-	6	1499614	1502852	-	3161	protein_coding	CGI121 [Source:UniProtKB/TrEMBL;Acc:G4NF76]	-
MGG_02101	2678.87738954312	2417.59672998547	470.802057386202	882.652035757883	2548.2370597643	676.727046572043	1.91357259653819	1.59510205290494e-13	5.78597052616002e-12	-	1	569238	570870	+	1229	protein_coding	Putative uncharacterized protein [Source:UniProtKB/TrEMBL;Acc:G4MNP2]	-
MGG_06298	536.97318762079	578.426163039498	138.010582310716	156.072283503186	557.699675330144	147.041432906951	1.92401148577945	1.64658175014152e-13	5.95210913335639e-12	-	4	4252336	4254087	-	1645	protein_coding	Putative uncharacterized protein [Source:UniProtKB/TrEMBL;Acc:G4N869]	-
MGG_14549	196.624011080475	154.434169743555	704.734888395147	607.416454715103	175.529090412015	656.075671555125	-1.90326	1.81667589055516e-13	6.54440321673188e-12	-	1	4419604	4420336	+	495	protein_coding	Cytidine deaminase [Source:UniProtKB/TrEMBL;Acc:G4MRK8]	-
MGG_17278	8083.54246568918	6915.84291051594	3134.1126564462	2335.81154026728	7499.69268810256	2734.96209835674	1.45513142860635	1.91109433878768e-13	6.8609595731203e-12	-	4	5416073	5418066	-	1929	protein_coding	Argininosuccinate lyase [Source:UniProtKB/TrEMBL;Acc:G4NAI2]	-
MGG_05980	18608.416561342	17162.7840641671	6834.94961897682	8029.28626076526	17885.6003127546	7432.11793987104	1.26698712245062	2.00664884110881e-13	7.17941972742106e-12	-	3	2178041	2179478	-	1438	protein_coding	Pyridoxine biosynthesis protein PDX1 [Source:UniProtKB/TrEMBL;Acc:G4N4K3]	-
MGG_14232	221.576296750586	209.65608498519	841.766672249759	665.416289800746	215.616190867888	753.591481025253	-1.80581	2.24500469061918e-13	8.00489257542887e-12	-	5	237980	241092	-	2975	protein_coding	Nitrate reductase 1 [Source:UniProtKB/TrEMBL;Acc:G4NBV4]	-
MGG_08568	51.900754193831	29.0149046184861	276.999963077537	280.508293323294	40.4578294061586	278.754128200415	-2.78843	2.25708070129298e-13	8.02067016666248e-12	-	4	686594	688520	-	1927	protein_coding	Aldo/keto reductase [Source:UniProtKB/TrEMBL;Acc:G4N646]	Aldo_ket_red
MGG_08772	9.98091426804442	6.55175265578719	124.307403925255	167.672250520315	8.26633346191581	145.989827222785	-4.14731	2.50202674636097e-13	8.86106296692638e-12	-	6	167904	168981	-	991	protein_coding	Putative uncharacterized protein [Source:UniProtKB/TrEMBL;Acc:G4NFN0]	-
MGG_07306	1240.62764351792	1618.28290597944	3734.11611003818	3932.38881880663	1429.45527474868	3833.2524644224	-1.42286	2.71646009803686e-13	9.58809804973753e-12	-	2	7180272	7182625	+	2259	protein_coding	Mixed-linked glucanase [Source:UniProtKB/TrEMBL;Acc:G4MUZ8]	-
MGG_09600	29.9427428041333	27.1429752882612	239.805621745571	198.25398174729	28.5428590461972	219.029801746431	-2.94113	3.0367871585085e-13	1.06827650277331e-11	-	7	3269424	3271481	-	2058	protein_coding	Putative uncharacterized protein [Source:UniProtKB/TrEMBL;Acc:G4NLE6]	-
MGG_07005	5272.91700780787	7364.16998510481	1908.65698940352	2421.22947921159	6318.54349645634	2164.94323430756	1.54545467597295	3.07475435484009e-13	1.07801504688256e-11	-	1	3555082	3556955	+	1638	protein_coding	Putative uncharacterized protein [Source:UniProtKB/TrEMBL;Acc:G4MP97]	-
MGG_03165	14365.5299059963	14977.3065711295	32385.5045171253	33561.8682079216	14671.4182385629	32973.6863625235	-1.1683	3.24383566066554e-13	1.1335043076919e-11	-	4	2832326	2834874	+	2390	protein_coding	Heat shock protein 60 [Source:UniProtKB/TrEMBL;Acc:G4NAR5]	-
MGG_08266	966.153	735.668226778391	264.27558314818	223.563000693753	850.910363962545	243.919291920967	1.8017462915028	3.63988615793085e-13	1.26767197985346e-11	-	2	8065191	8067298	-	1947	protein_coding	Maltose permease MAL61 [Source:UniProtKB/TrEMBL;Acc:G4MXB4]	Sugar_tr
MGG_07815	120.769062643337	73.941208543884	665.582950150972	397.562505950683	97.3551355936108	531.572728050828	-2.45133	4.05639413907776e-13	1.40805230993219e-11	-	3	5856829	5857836	-	918	protein_coding	Putative uncharacterized protein [Source:UniProtKB/TrEMBL;Acc:G4N1F7]	-
MGG_04188	1365.38907186848	1746.51006509984	531.487561664673	539.925737524536	1555.94956848416	535.706649594605	1.53848393128673	4.16179887408616e-13	1.43987252795529e-11	-	6	1658453	1662194	-	3673	protein_coding	Putative uncharacterized protein [Source:UniProtKB/TrEMBL;Acc:G4NF75]	-
MGG_05804	368.295736490839	389.361300686782	1224.47686858657	1028.17889470004	378.82851858881	1126.32788164331	-1.57206	4.71622093119656e-13	1.62103393934171e-11	-	3	3029374	3032682	-	3070	protein_coding	Phospholipase D p1 [Source:UniProtKB/TrEMBL;Acc:G4N0H8]	-
MGG_09667	0	0	226.10244336011	404.944303143402	0	315.523373251756	-10.7927	4.71635363444836e-13	1.62103393934171e-11	-	7	3017088	3018442	+	1180	protein_coding	Putative uncharacterized protein [Source:UniProtKB/TrEMBL;Acc:G5EHV9]	-
MGG_02611	5767.97035550287	5590.5169447167	2528.23641211759	2140.7211858883	5679.24365010979	2334.47879900294	1.28246286727848	5.20258077797216e-13	1.78230896390465e-11	-	7	2200581	2204849	+	4019	protein_coding	L-aminoadipate-semialdehyde dehydrogenase [Source:UniProtKB/TrEMBL;Acc:G5EI34]	NAD_binding_4
MGG_03890	44.9141142061999	30.8868339487111	235.890427921153	271.01741121837	37.9004740774555	253.453919569762	-2.74392	5.29780149298723e-13	1.80901801469007e-11	-	6	2695701	2699587	-	3699	protein_coding	Putative uncharacterized protein [Source:UniProtKB/TrEMBL;Acc:G4NHB1]	Acid_phosphat_A
MGG_02992	131.748068338186	92.6605018461332	503.102406437647	456.61688349243	112.20428509216	479.859644965038	-2.09821	6.09534656816362e-13	2.07459474266426e-11	-	7	723401	726195	-	2151	protein_coding	Putative uncharacterized protein [Source:UniProtKB/TrEMBL;Acc:G4NL24]	-
MGG_00755	2894.46513773288	2421.34058864592	1029.6959758218	1032.39706452445	2657.9028631894	1031.04652017313	1.36609444009622	6.31829350624861e-13	2.14351685521049e-11	-	5	1752133	1754232	-	1828	protein_coding	Indoleamine 2,3-dioxygenase [Source:UniProtKB/TrEMBL;Acc:G4NEN1]	-
MGG_00220	1616.9081114232	1286.95141452963	5124.98871616249	3536.93539776815	1451.92976297641	4330.96205696532	-1.57697	7.05983478256943e-13	2.38736283953791e-11	-	5	3614594	3616311	-	1571	protein_coding	NADP-dependent alcohol dehydrogenase 6 [Source:UniProtKB/TrEMBL;Acc:G4NDL7]	ADH_N
MGG_04404	10.9790056948489	11.2315759813495	186.950505115935	123.381467364005	11.1052908380992	155.16598623997	-3.80499	7.10128506631618e-13	2.39365824277146e-11	-	1	7503845	7505783	+	1774	protein_coding	Pisatin demethylase [Source:UniProtKB/TrEMBL;Acc:G4MKN0]	p450
MGG_15700	28977.5883944134	38578.5915666052	13669.8992379536	13169.1261918094	33778.0899805093	13419.5127148815	1.33176195936388	8.00567467797626e-13	2.6898553733726e-11	-	2	3558789	3561085	+	2138	protein_coding	Putative uncharacterized protein [Source:UniProtKB/TrEMBL;Acc:G4MSH5]	Sugar_tr
MGG_11813	879.318547014713	1244.83300459957	251.551203218823	342.726298233348	1062.07577580714	297.138750726086	1.83876986825863	8.75774925403578e-13	2.93314649936285e-11	-	1	3030907	3032124	+	1044	protein_coding	Putative uncharacterized protein [Source:UniProtKB/TrEMBL;Acc:G4MMK0]	-
MGG_02602	3232.81813141959	4152.87521910397	1234.26485314761	1487.95940556078	3692.84667526178	1361.1121293542	1.44021437094708	9.45606491007409e-13	3.15694039657028e-11	-	7	2228077	2229958	+	1882	protein_coding	Putative uncharacterized protein [Source:UniProtKB/TrEMBL;Acc:G4NJN5]	-
MGG_13622	1662.8203170562	1768.97321706254	6543.26767905772	4017.80675775094	1715.89676705937	5280.53721840433	-1.62179	1.00196245213314e-12	3.33446742403547e-11	-	4	5033571	5036056	+	2486	protein_coding	Fungal cellulose binding domain-containing protein [Source:UniProtKB/TrEMBL;Acc:G4N9L4]	-
MGG_10049	317.393073723813	304.188516161548	907.346168808752	923.779191545885	310.79079494268	915.562680177318	-1.55882	1.08198043399641e-12	3.58936737012164e-11	-	4	4801116	4802502	+	1240	protein_coding	Putative uncharacterized protein [Source:UniProtKB/TrEMBL;Acc:G4N997]	-
MGG_14711	1266.57802061484	1441.38558427318	381.731397880705	512.507633665868	1353.98180244401	447.119515773286	1.5992803404803	1.11707772352034e-12	3.69410907749645e-11	-	5	3666132	3668607	+	2397	protein_coding	Putative uncharacterized protein [Source:UniProtKB/TrEMBL;Acc:G4NDT5]	-
MGG_17276	5549.3883330327	5642.93	17546.9199225831	12248.5106276318	5596.15964949785	14897.7152751074	-1.41261	1.31270599703098e-12	4.32738898329428e-11	-	4	5371250	5371465	-	216	protein_coding	Putative uncharacterized protein [Source:UniProtKB/TrEMBL;Acc:G4NAG4]	-
MGG_12749	4112.1366784343	4115.43663249947	9033.33095138724	9433.93681229394	4113.78665546689	9233.63388184059	-1.16642	1.34429686753616e-12	4.41763763711021e-11	-	4	2601353	2604352	-	2471	protein_coding	Glutathione reductase [Source:UniProtKB/TrEMBL;Acc:G4N9X2]	Pyr_redox_2
MGG_04595	251.519039554719	530.691965118763	50.8975197174273	66.4361747344643	391.105502336741	58.6668472259458	2.73912237438932	1.58203466085079e-12	5.1826466717809e-11	-	1	7130476	7131483	+	850	protein_coding	Putative uncharacterized protein [Source:UniProtKB/TrEMBL;Acc:G4MRS0]	-
MGG_05614	167.679359703146	199.360473668953	641.112988748363	610.58008208341	183.51991668605	625.846535415887	-1.76929	1.78728381760238e-12	5.83679011212639e-11	-	1	5857979	5859439	-	1461	protein_coding	Unsaturated glucuronyl hydrolase [Source:UniProtKB/TrEMBL;Acc:G4MN73]	-
MGG_03299	108.791965521684	65.5175265578719	367.049421039139	516.725803490278	87.1547460397781	441.887612264709	-2.34382	2.01769188683609e-12	6.56877765518719e-11	-	4	2346420	2348778	+	2130	protein_coding	Phosphate:H+ symporter [Source:UniProtKB/TrEMBL;Acc:G4N9F2]	Sugar_tr
MGG_03115	742.580021542505	623.352466964896	1695.27892597277	2546.7200314878	682.966	2120.99947873029	-1.63487	2.02758849627501e-12	6.58056043543372e-11	-	4	3028432	3032013	+	3467	protein_coding	Putative uncharacterized protein [Source:UniProtKB/TrEMBL;Acc:G4N5Z5]	-
MGG_04962	713.635370165176	594.33756234641	1671.78776302627	1810.64939712818	653.986466255793	1741.21858007722	-1.41301	2.37190883535199e-12	7.67429639536879e-11	-	3	4081832	4083748	+	1917	protein_coding	Putative uncharacterized protein [Source:UniProtKB/TrEMBL;Acc:G4N3H6]	Pyridox_oxidase
MGG_02155	120.769062643337	122.611371129732	4.89399228052185	2.10908491220522	121.690216886535	3.50153859636354	5.10362672788103	2.41453980430515e-12	7.78819100570181e-11	-	1	750097	750927	+	831	protein_coding	Putative uncharacterized protein [Source:UniProtKB/TrEMBL;Acc:G4MP56]	-
MGG_03494	13044.0568569073	11790.3468864216	3989.58250708142	5552.16603138023	12417.2018716644	4770.87426923083	1.38010448070429	2.57331471062597e-12	8.27486445137792e-11	-	4	1688851	1690991	-	1383	protein_coding	Aminotransferase [Source:UniProtKB/TrEMBL;Acc:G4N807]	Aminotran_3
MGG_01347	506.032353389852	491.38144918404	1246.98923307697	1503.77754240232	498.706901286946	1375.38338773964	-1.46345	2.62428663463566e-12	8.41296537947574e-11	-	2	3195366	3196711	-	1275	protein_coding	4-carboxymuconolactone decarboxylase [Source:UniProtKB/TrEMBL;Acc:G4MYP2]	CMD
MGG_08760	281.461782358853	276.109576208175	854.491052179116	804.61589400629	278.785679283514	829.553473092703	-1.57332	2.73063904662898e-12	8.72722229445476e-11	-	6	223378	226085	+	2404	protein_coding	High-affinity nicotinic acid transporter [Source:UniProtKB/TrEMBL;Acc:G4NFP9]	MFS_1
MGG_15774	25467.3008463421	22940.4939419063	10303.8113474107	11264.6225160881	24203.8973941242	10784.2169317494	1.16632730185036	2.84373509498793e-12	9.06105623123357e-11	-	2	4914566	4916455	+	1645	protein_coding	Ketol-acid reductoisomerase [Source:UniProtKB/TrEMBL;Acc:G4MW52]	-
MGG_13376	285.45414806607	198.424509003841	36.2155428758617	35.8544435074887	241.939328534956	36.0349931916752	2.74655149809358	3.01060048688424e-12	9.56367421333561e-11	-	3	518948	521067	-	1564	protein_coding	Putative uncharacterized protein [Source:UniProtKB/TrEMBL;Acc:G4N0Q4]	-
MGG_02474	4680.05070028603	4669.52771424604	1896.91140793027	2129.12121887117	4674.78920726604	2013.01631340072	1.21564731752932	3.33104543972396e-12	1.05496523699777e-10	-	1	1988060	1992129	-	3909	protein_coding	Putative uncharacterized protein [Source:UniProtKB/TrEMBL;Acc:G4MRY7]	-
MGG_13279	1493.14477449945	1778.33286371367	648.943376397198	517.780345946381	1635.73881910656	583.361861171789	1.48712462581648	3.71548256620862e-12	1.17317481149292e-10	-	3	1864461	1869211	-	4408	protein_coding	Potassium/sodium efflux P-type ATPase [Source:UniProtKB/TrEMBL;Acc:G4N3Z4]	E1-E2_ATPase
MGG_09867	42.917931352591	32.758763278936	230.017637184527	240.435679991395	37.8383473157635	235.226658587961	-2.63803	3.96664419934371e-12	1.24871865290451e-10	-	6	3842350	3843640	-	1222	protein_coding	N-acetyltransferase ats1 [Source:UniProtKB/TrEMBL;Acc:G4NIE0]	Acetyltransf_1
MGG_08699	723.61628443322	737.540156108616	231.975234096736	244.653849815805	730.578220270918	238.314541956271	1.61641601704301	4.222235898568e-12	1.32520056660744e-10	-	6	420621	421525	-	657	protein_coding	Putative uncharacterized protein [Source:UniProtKB/TrEMBL;Acc:G4NFV7]	NUDIX
MGG_12697	3628.06233643415	4471.1032052422	8983.41223012592	11378.5131013471	4049.58277083818	10180.9626657365	-1.32993	6.2602662387724e-12	1.95899614868809e-10	-	7	2668611	2672821	-	4046	protein_coding	Putative uncharacterized protein [Source:UniProtKB/TrEMBL;Acc:G5EHA2]	-
MGG_04522	88.8301369855953	58.9657739020847	475.696049666724	301.599142445346	73.898	388.647596056035	-2.39737	6.52273624296834e-12	2.03505488199515e-10	-	2	908079	909615	+	1153	protein_coding	Putative uncharacterized protein [Source:UniProtKB/TrEMBL;Acc:G4MSF4]	-
MGG_05406	17234.0446666323	17671.9488419883	7752.08377234662	5001.69486929467	17452.9967543103	6376.88932082064	1.45246539924151	6.54928343381724e-12	2.037274131653e-10	-	1	5116068	5116789	+	663	protein_coding	Putative uncharacterized protein [Source:UniProtKB/TrEMBL;Acc:G4MLC5]	-
MGG_04017	1412.29936892829	1719.36708981158	551.063530786761	612.689166995616	1565.83322936993	581.876348891188	1.42851705039402	6.69445554325177e-12	2.07627152248249e-10	-	6	2222187	2225464	-	3176	protein_coding	L-asparaginase [Source:UniProtKB/TrEMBL;Acc:G4NGV6]	-
MGG_00901	2600.02816682557	2576.71072305459	6970.02380591923	5502.60253594341	2588.36944494008	6236.31317093132	-1.26872	7.32969126055164e-12	2.26658269865377e-10	-	5	1193693	1196033	-	1950	protein_coding	2,3-bisphosphoglycerate-independent phosphoglycerate mutase [Source:UniProtKB/TrEMBL;Acc:G4NDN8]	-
MGG_11188	806.457872857989	838.624339940761	224.144846447901	299.490057533141	822.541106399375	261.817451990521	1.65258278934691	9.03619622991261e-12	2.78607191406394e-10	-	2	3945370	3949475	+	4106	protein_coding	Putative uncharacterized protein [Source:UniProtKB/TrEMBL;Acc:G4MTF5]	-
MGG_09410	40.9217484989821	40.2464805998356	214.356861886857	262.58107156955	40.5841145494089	238.468966728203	-2.55453	9.76432137951289e-12	3.00174137892767e-10	-	6	3370575	3372270	-	1465	protein_coding	Thymine dioxygenase [Source:UniProtKB/TrEMBL;Acc:G4NHX1]	2OG-FeII_Oxy
MGG_04229	273.477050944417	313.548162812673	947.476905509031	803.561351550188	293.512606878545	875.519128529609	-1.57654	9.86516241964293e-12	3.02387420014962e-10	-	6	1486566	1488385	+	1820	protein_coding	L-asparaginase 1 [Source:UniProtKB/TrEMBL;Acc:G4NFC3]	Asparaginase_2
MGG_05457	17723.1094657665	16382.1895334633	6945.55384451662	8168.48586497081	17052.6494996149	7557.01985474371	1.17413991312442	9.98457922441025e-12	3.05155521893564e-10	-	1	5282377	5287625	-	4677	protein_coding	Putative uncharacterized protein [Source:UniProtKB/TrEMBL;Acc:G4MLT2]	-
MGG_05607	651.753701703301	709.461216155242	1668.85136765795	1716.79511853505	680.607458929271	1692.8232430965	-1.31436	1.02773079768843e-11	3.13189010237437e-10	-	1	5834059	5836772	+	2529	protein_coding	Cytochrome c heme lyase [Source:UniProtKB/TrEMBL;Acc:G4MN64]	-
MGG_06152	580.889210400185	611.184926318434	1563.14113439868	1455.2685894216	596.03706835931	1509.20486191014	-1.34029	1.04252147679161e-11	3.16775438875548e-10	-	3	2750418	2751689	-	980	protein_coding	GMF family protein [Source:UniProtKB/TrEMBL;Acc:G4MZY6]	Cofilin_ADF
MGG_03029	410.215576416626	431.479710616842	1566.07752976699	1045.05157399769	420.847643516734	1305.56455188234	-1.63352	1.10999631771568e-11	3.36303219613107e-10	-	7	587514	589012	+	1368	protein_coding	Metalloproteinase [Source:UniProtKB/TrEMBL;Acc:G5EHM4]	-
MGG_13656	715.631553018785	708.525251490129	250.572404762719	204.581236483906	712.078402254457	227.576820623313	1.64485639801615	1.15040660278608e-11	3.4754214458232e-10	-	4	5436267	5438832	-	2378	protein_coding	Putative uncharacterized protein [Source:UniProtKB/TrEMBL;Acc:G4NAJ1]	-
MGG_10704	527.99036477955	452.070933249316	134.095388486299	139.199604205544	490.030649014433	136.647496345922	1.84239151827024	1.16522117994267e-11	3.51006138774109e-10	-	6	3768980	3770092	-	1049	protein_coding	Putative uncharacterized protein [Source:UniProtKB/TrEMBL;Acc:G4NIB2]	-
MGG_05129	5327.81203628211	5839.48354563662	2584.02792411554	2345.3024223722	5583.64779095936	2464.66517324387	1.17976843428695	1.25693352022143e-11	3.77548254798889e-10	-	3	4691282	4698886	-	7269	protein_coding	Putative uncharacterized protein [Source:UniProtKB/TrEMBL;Acc:G4N4I3]	-
MGG_04181	1166.76887793439	899.462043173071	2449.93253562924	3744.68026162036	1033.11546055373	3097.3063986248	-1.58408	1.37841904752323e-11	4.12856196433887e-10	-	6	1687767	1689080	+	1028	protein_coding	Putative uncharacterized protein [Source:UniProtKB/TrEMBL;Acc:G4NF94]	-
MGG_08152	5304.85593346561	5725.2958564929	1857.7594696861	2525.62918236575	5515.07589497925	2191.69432602592	1.3315521912228	1.47521044115775e-11	4.40587779334948e-10	-	2	5869162	5870871	+	1710	protein_coding	Putative uncharacterized protein [Source:UniProtKB/TrEMBL;Acc:G4MYT2]	-
MGG_10118	4059.23783281367	5182.43635072767	11260.0974390247	10545.4245610261	4620.83709177067	10902.7610000254	-1.23841	1.5638670027332e-11	4.65739141751482e-10	-	4	4578681	4583075	-	4290	protein_coding	ATPase family AAA domain-containing protein 1 [Source:UniProtKB/TrEMBL;Acc:G4N8S5]	AAA
MGG_04311	819.433061406447	776.850672043339	1862.65346196662	1990.97615712173	798.141866724893	1926.81480954417	-1.27153	1.77885460332555e-11	5.28264385457839e-10	-	6	1216591	1218196	+	1606	protein_coding	3',5'-bisphosphate nucleotidase [Source:UniProtKB/TrEMBL;Acc:G4NGH5]	-
MGG_08776	67.8702170227021	23.3991166278114	1572.92911895972	1117.81500346877	45.6346668252567	1345.37206121424	-4.88357	1.92095209187764e-11	5.67364319972456e-10	-	6	152210	155382	+	2671	protein_coding	Major myo-inositol transporter iolT [Source:UniProtKB/TrEMBL;Acc:G4NFM4]	Sugar_tr
MGG_11754	1052.98645527869	946.260276428693	354.325041109782	195.090354378983	999.62336585369	274.707697744382	1.86191831437839	1.92134249346773e-11	5.67364319972456e-10	-	1	3893154	3895675	+	2522	protein_coding	SMDR1 [Source:UniProtKB/TrEMBL;Acc:G4MPV8]	ABC_tran
novel.170	424.188856391888	327.58763278936	92.9858533299152	84.3633964882087	375.888244590624	88.674624909062	2.08275371672604	1.94779955357561e-11	5.73524913724868e-10	-	2	7781967	7783574	+	1111	-	- && - && -	-
MGG_06427	871.333815600278	837.688375275648	1926.2753616134	2301.01163921589	854.511095437963	2113.64350041465	-1.30649	1.95314694457482e-11	5.73524913724868e-10	-	4	3774806	3775611	+	596	protein_coding	Mitochondrial import inner membrane translocase subunit tim-9 [Source:UniProtKB/TrEMBL;Acc:G4N7B1]	-
MGG_02928	1116.86430659417	1096.9505875118	430.671320685923	410.217015423915	1106.90744705298	420.444168054919	1.39638377089591	2.0093090553777e-11	5.88368347137554e-10	-	7	990614	995595	-	4728	protein_coding	Putative uncharacterized protein [Source:UniProtKB/TrEMBL;Acc:G4NLJ2]	-
MGG_08817	64.8759427422887	89.8526078507958	314.194304409503	391.235251214068	77.3642752965423	352.714777811785	-2.18673	2.02940393358111e-11	5.92597254477181e-10	-	6	36374	37255	-	725	protein_coding	Putative uncharacterized protein [Source:UniProtKB/TrEMBL;Acc:G4NFI0]	-
MGG_04626	606.839587497101	714.141039480804	2137.69582813195	1555.45012275135	660.490313488953	1846.57297544165	-1.48321	2.10817126897556e-11	6.13887761463078e-10	-	1	7061451	7062703	+	1099	protein_coding	6,7-dimethyl-8-ribityllumazine synthase [Source:UniProtKB/Swiss-Prot;Acc:Q9UVT8]	-
MGG_02818	349.331999381555	655.175265578719	98.8586440665415	113.890585259082	502.253632480137	106.374614662812	2.24043393568336	2.19616263217916e-11	6.37738860751638e-10	-	7	1402238	1404747	-	2187	protein_coding	Isoamyl alcohol oxidase [Source:UniProtKB/TrEMBL;Acc:G4NIW1]	FAD_binding_4
MGG_10677	712.637278738372	691.677887518105	1958.57571066485	1606.06816064427	702.157583128238	1782.32193565456	-1.3441	2.42213350222168e-11	7.01415069165466e-10	-	4	80995	82604	+	1350	protein_coding	Mannose-6-phosphate isomerase [Source:UniProtKB/TrEMBL;Acc:G4N9S5]	-
MGG_08304	207.603016775324	188.128897687604	605.876244328606	627.452761381052	197.865957231464	616.664502854829	-1.64027	2.60214804199311e-11	7.51468813339221e-10	-	2	7931603	7935550	-	3948	protein_coding	Mechanosensitive ion channel family protein [Source:UniProtKB/TrEMBL;Acc:G4MWW2]	-
MGG_09900	221.576296750586	216.207837640977	775.208377234662	609.525539627308	218.892067195782	692.366958430985	-1.66173	2.64591296325247e-11	7.62008395433396e-10	-	1	4271238	4272584	-	1263	protein_coding	Putative uncharacterized protein [Source:UniProtKB/TrEMBL;Acc:G4MR50]	-
MGG_15628	80.8454055711598	73.941208543884	278.957559989746	498.798581736534	77.3933070575219	388.87807086314	-2.3287	2.65439272502865e-11	7.623561352459e-10	-	2	2423995	2424886	+	781	protein_coding	Putative uncharacterized protein [Source:UniProtKB/TrEMBL;Acc:G4MWI5]	-
MGG_06868	7695.28490066225	6934.56220381819	3073.42715216772	3474.7173928581	7314.92355224022	3274.07227251291	1.15980396055077	3.00966695666698e-11	8.62031112206009e-10	-	1	3036290	3039361	+	2646	protein_coding	Acetolactate synthase catalytic subunit [Source:UniProtKB/TrEMBL;Acc:G4MMK2]	TPP_enzyme_N
MGG_16664	13.9732799752622	20.591222632474	116.47701627642	255.199274376831	17.2822513038681	185.838145326626	-3.42238	3.16765579075295e-11	9.04810235816436e-10	-	3	1134438	1135340	-	369	protein_coding	Putative uncharacterized protein [Source:UniProtKB/TrEMBL;Acc:G4N2J2]	-
MGG_14001	40.9217484989821	48.6701625858477	296.575932199624	210.908491220522	44.7959555424149	253.742211710073	-2.50141	3.18458292082289e-11	9.07173444537673e-10	-	4	691798	693844	+	2047	protein_coding	tRNA (Uracil-5-)-methyltransferase TRM9 [Source:UniProtKB/TrEMBL;Acc:G4N648]	Methyltransf_11
MGG_05203	3022.22084036385	2593.55808702662	6695.96	6038.31010364354	2807.88946369523	6367.13517092677	-1.18127	3.34720570405476e-11	9.50914834569269e-10	-	3	4947864	4949870	+	1488	protein_coding	Ran-specific GTPase-activating protein 1 [Source:UniProtKB/TrEMBL;Acc:G4N530]	-
MGG_01662	4584.2339233128	5134.70215280694	10024.853787421	12000.6931504477	4859.46803805987	11012.7734689343	-1.18024	3.5495379734061e-11	1.00567044797881e-09	-	2	4378045	4381304	-	2936	protein_coding	4-aminobutyrate aminotransferase [Source:UniProtKB/TrEMBL;Acc:G4MUF4]	Aminotran_3
MGG_07257	1194.71543788492	1081.03918820489	259.381590867658	433.416949458172	1137.8773130449	346.399270162915	1.71696247113513	3.62898729668558e-11	1.02540899814434e-09	-	2	6974345	6975837	-	1407	protein_coding	Putative uncharacterized protein [Source:UniProtKB/TrEMBL;Acc:G4MUH8]	-
MGG_13944	889.299461282758	924.733089131107	2059.3919516436	2193.44830869343	907.016275206932	2126.42013016851	-1.22912	3.70815476393284e-11	1.04496199973946e-09	-	4	248907	249727	+	738	protein_coding	Putative uncharacterized protein [Source:UniProtKB/TrEMBL;Acc:G4NA80]	-
MGG_15429	6433.69733718143	7822.79267100991	2665.2681959722	3280.68158093522	7128.24500409567	2972.97488845371	1.26178266542727	3.7976596883362e-11	1.067315456108e-09	-	6	4103554	4106427	-	2799	protein_coding	Putative uncharacterized protein [Source:UniProtKB/TrEMBL;Acc:G4NIM5]	-
MGG_10292	368.295736490839	374.385866044983	1091.36027855637	931.160988738603	371.340801267911	1011.26063364749	-1.44549	3.87482149007887e-11	1.08608967060152e-09	-	7	221696	222226	+	456	protein_coding	Putative uncharacterized protein [Source:UniProtKB/TrEMBL;Acc:G5EGW6]	-
MGG_09729	64.8759427422887	44.9263039253979	277.978761533641	275.235581042781	54.9011233338433	276.607171288211	-2.33517	3.89923531521027e-11	1.09001823491598e-09	-	4	5372016	5372465	-	450	protein_coding	Putative uncharacterized protein [Source:UniProtKB/TrEMBL;Acc:G4NAG5]	-
MGG_10503	1468.19248882933	1769.90918172765	3539.3352172734	4646.31406158809	1619.05083527849	4092.82463943075	-1.33773	4.23218329022712e-11	1.17994620828327e-09	-	1	4631066	4632969	+	1904	protein_coding	Mannitol-1-phosphate 5-dehydrogenase [Source:UniProtKB/Swiss-Prot;Acc:Q5EMU8]	Mannitol_dh_C
MGG_05952	2181.82785899451	2695.57823552387	5396.1158885034	5978.20118364569	2438.70304725919	5687.15853607454	-1.22145	4.38276576214781e-11	1.21868789083808e-09	-	3	2095312	2096847	-	1536	protein_coding	Putative uncharacterized protein [Source:UniProtKB/TrEMBL;Acc:G4N4B4]	-
MGG_04897	937.207849769371	920.989230470657	2291.36718574033	2065.84867150501	929.098540120014	2178.60792862267	-1.22961	4.84243109603099e-11	1.34294193597071e-09	-	3	3881552	3884429	-	2878	protein_coding	Putative uncharacterized protein [Source:UniProtKB/TrEMBL;Acc:G4N2S2]	MFS_1
MGG_10115	7849.98907181694	7202.24809804035	3632.32107060332	3173.11825041275	7526.11858492864	3402.71966050803	1.14512592436987	4.89159575742166e-11	1.35299731728368e-09	-	4	4593218	4596030	+	2675	protein_coding	Putative uncharacterized protein [Source:UniProtKB/TrEMBL;Acc:G4N8S9]	-
MGG_17820	362.307187930012	381.873583365882	964.116479262805	1008.14258803409	372.090385647947	986.12953364845	-1.40593	5.03556768971201e-11	1.38565031289006e-09	-	6	3726473	3728636	+	1965	protein_coding	Putative uncharacterized protein [Source:UniProtKB/TrEMBL;Acc:G4NI96]	-
MGG_09866	583.883484680599	491.38144918404	1706.04570898992	1277.05091434026	537.632466932319	1491.54831166509	-1.47263	5.03608479644292e-11	1.38565031289006e-09	-	6	3843849	3846660	+	2580	protein_coding	Flagellar associated protein [Source:UniProtKB/TrEMBL;Acc:G4NIE1]	Metallophos
MGG_17848	122.765245496946	137.586805771531	410.116553107731	548.362077173357	130.176025634239	479.239315140544	-1.87937	5.22568720305241e-11	1.43405442276436e-09	-	7	25039	26416	-	1200	protein_coding	Putative uncharacterized protein [Source:UniProtKB/TrEMBL;Acc:G4NJQ3]	Chromo
MGG_01637	918.244112660087	777.786636708451	2003.60043964565	2074.28501115383	848.015374684269	2038.94272539974	-1.26587	6.16130434383788e-11	1.68639565108231e-09	-	2	4288467	4290175	-	1404	protein_coding	Phosphomannomutase [Source:UniProtKB/TrEMBL;Acc:G4MUD1]	-
MGG_14358	354.322456515577	354.730608077621	80.2614734005584	97.0179	354.526532296599	88.6396896809992	2.00105062561424	6.32429502519266e-11	1.72649960284101e-09	-	1	7880754	7883625	+	1782	protein_coding	Putative uncharacterized protein [Source:UniProtKB/TrEMBL;Acc:G4MLV8]	-
MGG_03583	2590.04725255753	2328.68008679979	1101.14826311742	1012.3607578585	2459.36366967866	1056.75451048796	1.21845783047532	6.42038977223092e-11	1.74818041512459e-09	-	4	1386142	1388745	+	2534	protein_coding	Cystathionine gamma-synthase [Source:UniProtKB/TrEMBL;Acc:G4N7E9]	Cys_Met_Meta_PP
MGG_08895	5970.58291514417	5967.71070475702	11924.7015907196	13889.3786893275	5969.1468099506	12907.0401400235	-1.11254	6.70349789079726e-11	1.8205380411717e-09	-	2	2026907	2028824	-	1720	protein_coding	Fructose-1,6-bisphosphatase [Source:UniProtKB/TrEMBL;Acc:G4MVK8]	-
MGG_09601	317.393073723813	294.828869510424	1002.28961905088	775.088705235417	306.110971617118	888.689162143147	-1.53812	7.72557177169661e-11	2.09269170239523e-09	-	7	3265194	3267282	-	2004	protein_coding	Alpha-xylosidase [Source:UniProtKB/TrEMBL;Acc:G5EH41]	Glyco_hydro_31
MGG_17123	1162.77651222717	877.934855875484	330.833878163277	376.471656828631	1020.35568405133	353.652767495954	1.5287891398832	7.84956604122434e-11	2.12079898995244e-09	-	4	2421534	2423622	+	1922	protein_coding	Putative uncharacterized protein [Source:UniProtKB/TrEMBL;Acc:G4N9H6]	-
MGG_07949	2325.55302445435	2365.18270873918	1040.46275883895	1033.45160698056	2345.36786659676	1036.95718290975	1.17745700984189	8.96063629623613e-11	2.41476478903453e-09	-	3	6357174	6359431	+	2258	protein_coding	Putative uncharacterized protein [Source:UniProtKB/TrEMBL;Acc:G4N2T5]	-
MGG_03856	138.734708325817	103.892077827483	567.703104540535	388.07162384576	121.31339307665	477.887364193148	-1.97954	1.09552480300471e-10	2.94172290988178e-09	-	6	2812282	2813896	+	1556	protein_coding	Putative uncharacterized protein [Source:UniProtKB/TrEMBL;Acc:G4NHF8]	-
MGG_08476	345.339633674337	297.636763505761	1049.27194494389	809.888606286803	321.488198590049	929.580275615344	-1.53247	1.09721802705693e-10	2.94172290988178e-09	-	4	359654	361122	+	969	protein_coding	Putative uncharacterized protein [Source:UniProtKB/TrEMBL;Acc:G4NAM1]	-
MGG_02065	363.305279356817	281.725364198849	846.660664530281	1031.34252206835	322.515321777833	939.001593299316	-1.54216	1.10008221430174e-10	2.94187802360335e-09	-	1	451821	455035	-	3135	protein_coding	Kinesin light chain, variant [Source:UniProtKB/TrEMBL;Acc:G4MN92]	NB-ARC
MGG_15731	144.723256886644	146.010487757543	457.098879000741	501.962209104842	145.366872322094	479.530544052791	-1.72172	1.13217891409119e-10	3.02000802962288e-09	-	2	4020270	4022368	+	2042	protein_coding	Putative uncharacterized protein [Source:UniProtKB/TrEMBL;Acc:G4MTI1]	Aminotran_1_2
MGG_02899	6459.64771427835	5344.35823779213	2752.38125856549	2444.42941324585	5902.00297603524	2598.40533590567	1.18345702401539	1.17685345982734e-10	3.13120680694671e-09	-	7	1098315	1101111	+	2288	protein_coding	Proline-specific permease [Source:UniProtKB/TrEMBL;Acc:G5EHZ1]	AA_permease
MGG_02268	143.72516545984	171.28153371558	0	0	157.50334958771	0	9.71931566174312	1.19649338711016e-10	3.1754025764749e-09	-	1	1209989	1211926	+	1938	protein_coding	Putative uncharacterized protein [Source:UniProtKB/TrEMBL;Acc:G4MQ31]	-
MGG_15241	249.52285670111	179.705215701592	784.017563339601	619.016421732231	214.614036201351	701.516992535916	-1.70997	1.26658471589991e-10	3.35293120625726e-09	-	3	1809510	1811178	+	1528	protein_coding	Alpha/beta hydrolase fold protein [Source:UniProtKB/TrEMBL;Acc:G4N3X6]	Abhydrolase_3
MGG_09571	4657.09459746953	4375.63480940073	2171.9537740956	1985.70344484121	4516.36470343513	2078.82860946841	1.11928964155003	1.34134962111099e-10	3.5419063169034e-09	-	3	3228574	3231399	-	2583	protein_coding	Putative uncharacterized protein [Source:UniProtKB/TrEMBL;Acc:G4N0Y1]	-
MGG_03396	469.102970598088	475.470049877128	144.862171503447	73.8179719271826	472.286510237608	109.340071715315	2.10793049947545	1.34809672584789e-10	3.55077838619685e-09	-	4	2033916	2036901	+	2986	protein_coding	Putative uncharacterized protein [Source:UniProtKB/TrEMBL;Acc:G4N8N3]	-
MGG_04804	1781.59319684593	1513.45486348684	3624.49068295449	3760.4983984619	1647.52403016639	3692.49454070819	-1.16442	1.56070743865452e-10	4.10047520787351e-09	-	2	1464532	1467346	+	2745	protein_coding	Putative uncharacterized protein [Source:UniProtKB/TrEMBL;Acc:G4MTU6]	-
MGG_13512	382.269016466101	385.617442026332	999.353223682563	971.233602070503	383.943229246217	985.293412876533	-1.35968	1.56895598038799e-10	4.11184138560181e-09	-	4	1289521	1292244	-	2486	protein_coding	Aspartyl-tRNA synthetase [Source:UniProtKB/TrEMBL;Acc:G4N7B7]	tRNA-synt_2
MGG_02064	371.290010771252	299.508692835986	887.770199686664	952.251837860656	335.399351803619	920.01101877366	-1.45624	1.6868877037775e-10	4.40988623408965e-09	-	1	447084	449238	+	2094	protein_coding	Putative uncharacterized protein [Source:UniProtKB/TrEMBL;Acc:G4MN90]	-
MGG_10001	345.339633674337	397.784982672794	64.6006981028885	107.563330522466	371.562308173565	86.0820143126773	2.1127604172972	1.8862423400797e-10	4.91877573409342e-09	-	4	4993819	4995561	+	1632	protein_coding	Putative uncharacterized protein [Source:UniProtKB/TrEMBL;Acc:G4N9E5]	-
MGG_06146	787.494135748705	987.442721693641	247.636009394406	340.617213321143	887.468428721173	294.126611357774	1.5943881191298	2.11775342859036e-10	5.50878639997835e-09	-	3	2732302	2734805	-	2504	protein_coding	Putative uncharacterized protein [Source:UniProtKB/TrEMBL;Acc:G4MZX8]	-
MGG_15748	84.8377712783776	71.1333145485467	368.028219495243	285.781005603807	77.9855429134621	326.904612549525	-2.06895	2.17280573660688e-10	5.63800062793314e-09	-	2	4326758	4328781	-	1862	protein_coding	Protein phosphatase methylesterase 1 [Source:UniProtKB/TrEMBL;Acc:G4MUD9]	-
MGG_09664	0	0	146.819768415656	131.817807012826	0	139.318787714241	-9.61422	2.26129297418614e-10	5.85311956750452e-09	-	7	3027942	3030816	-	2875	protein_coding	Beta-mannosidase [Source:UniProtKB/TrEMBL;Acc:G4NKZ0]	-
MGG_01986	97.8129598268353	63.645597227647	450.247289808011	293.162802796525	80.7292785272412	371.705046302268	-2.20545	2.36009871909364e-10	6.09382139710804e-09	-	1	147759	149074	-	999	protein_coding	Putative uncharacterized protein [Source:UniProtKB/TrEMBL;Acc:G4MMC8]	-
MGG_08994	418.200307831061	210.592049650303	1120.7242322395	1089.34235715399	314.396178740682	1105.03329469675	-1.81462	2.39627522158682e-10	6.1720278004655e-09	-	2	2399031	2400597	-	1407	protein_coding	Putative uncharacterized protein [Source:UniProtKB/TrEMBL;Acc:G4MWH8]	Isochorismatase
MGG_07437	3279.7284284794	3501.4438121857	1263.62880683074	1626.10446731022	3390.58612033255	1444.86663707048	1.23088057374802	2.41036083917447e-10	6.19309134241814e-09	-	3	631333	635927	-	4272	protein_coding	Putative uncharacterized protein [Source:UniProtKB/TrEMBL;Acc:G4N0U1]	Homeobox
MGG_04726	1207.69062643337	1172.76372538591	465.908065105681	501.962209104842	1190.22717590964	483.935137105261	1.29852461059847	2.42209543920656e-10	6.2080260364798e-09	-	1	6860550	6864499	-	3821	protein_coding	Isochorismatase family protein [Source:UniProtKB/TrEMBL;Acc:G4MQX0]	Isochorismatase
MGG_14797	1979.21529935321	2100.30470851235	5263.97809692931	4115.87920616848	2039.76000393278	4689.92865154889	-1.20121	2.51884207131729e-10	6.440249130151e-09	-	2	4025266	4028325	+	2817	protein_coding	Elongation factor G [Source:UniProtKB/TrEMBL;Acc:G4MTI3]	GTP_EFTU
MGG_04092	864.347175612647	835.816445945424	2238.5120691107	1816.97665186479	850.081810779035	2027.74436048775	-1.2544	2.65270476177285e-10	6.7660107098941e-09	-	6	2000294	2001822	+	1434	protein_coding	Glycosyl transferase [Source:UniProtKB/TrEMBL;Acc:G4NGL9]	Glyco_transf_8
MGG_05223	496.051439121808	501.677060500277	1158.89737202758	1293.9235936379	498.864249811042	1226.41048283274	-1.29757	2.71893480196815e-10	6.91810522549323e-09	-	3	5044077	5046521	-	1908	protein_coding	3-isopropylmalate dehydrogenase [Source:UniProtKB/TrEMBL;Acc:G4N5B0]	-
MGG_00675	197.62210250728	238.670989603676	580.427484469892	811.997691199009	218.146546055478	696.21258783445	-1.67328	2.81435736589641e-10	7.14356132365425e-09	-	5	2045887	2048867	+	2891	protein_coding	Putative uncharacterized protein [Source:UniProtKB/TrEMBL;Acc:G4NAZ2]	-
MGG_02649	279.465599505244	212.463978980528	738.014035902696	706.543445588748	245.964789242886	722.278740745722	-1.55498	2.85603093861783e-10	7.23182906510404e-09	-	7	2065616	2069238	+	3140	protein_coding	Putative uncharacterized protein [Source:UniProtKB/TrEMBL;Acc:G4NJH8]	Peptidase_S8
MGG_00190	110.788148375293	70.1973498834342	386.625390161227	354.326265250477	90.4927491293636	370.475827705852	-2.0357	2.91545259946825e-10	7.36450351812667e-09	-	5	3792375	3793905	-	1455	protein_coding	Putative uncharacterized protein [Source:UniProtKB/TrEMBL;Acc:G4NDW3]	HLH
MGG_06653	9087.62244105444	9195.85283472988	4631.67429428588	4099.00652687084	9141.73763789216	4365.34041057836	1.06632089796861	2.93625663075462e-10	7.39922554331747e-09	-	1	2297325	2298728	+	1305	protein_coding	Putative uncharacterized protein [Source:UniProtKB/TrEMBL;Acc:G4MKQ7]	-
MGG_08768	46.9102970598088	32.758763278936	285.809149182476	183.490387361854	39.8345301693724	234.649768272165	-2.56139	2.95346401354265e-10	7.42473938944066e-09	-	6	188974	190406	-	1433	protein_coding	Methyltransferase-UbiE family protein [Source:UniProtKB/TrEMBL;Acc:G4NFN7]	-
MGG_06026	846.381529930167	783.402424699126	320.067095146129	280.508293323294	814.891977314646	300.287694234712	1.43971735162179	2.99461259930503e-10	7.51017317667813e-09	-	3	2319053	2322013	-	2797	protein_coding	Putative uncharacterized protein [Source:UniProtKB/TrEMBL;Acc:G4N4V6]	-
MGG_00919	597.856764655861	521.332318467638	1527.90438997892	1278.10545679636	559.594541561749	1403.00492338764	-1.32648	3.00762759301595e-10	7.52481146959098e-09	-	5	1142856	1145341	+	2214	protein_coding	GMP synthase [Source:UniProtKB/TrEMBL;Acc:G4NDG8]	GATase
MGG_05812	923.234569794109	848.919951256998	2172.9325725517	1915.04910028234	886.077260525553	2043.99083641702	-1.2061	3.24943138780144e-10	8.11042600912441e-09	-	3	3057861	3059831	+	1912	protein_coding	Phosphomevalonate kinase [Source:UniProtKB/TrEMBL;Acc:G4N0I6]	GHMP_kinases
MGG_04333	533.978913340376	550.347223086124	191.844497396457	152.908656134878	542.16306821325	172.376576765667	1.65218826289843	3.26057548562044e-10	8.11891040754372e-09	-	6	1146318	1147703	+	1179	protein_coding	Putative uncharacterized protein [Source:UniProtKB/TrEMBL;Acc:G4NGF0]	-
MGG_04960	2842.56438353905	2637.5484262869	1148.13058901043	1303.41447574282	2740.05640491298	1225.77253237663	1.16064569077681	3.47292987696412e-10	8.62718575834476e-09	-	3	4074826	4076337	+	1099	protein_coding	Phosphoglycerate mutase [Source:UniProtKB/TrEMBL;Acc:G4N3H4]	-
MGG_04024	3243.79713711444	3713.90779116623	881.897408950038	1534.3592736293	3478.85246414033	1208.12834128967	1.52629301221707	3.63117474606447e-10	8.99896096051864e-09	-	6	2191887	2196204	-	4253	protein_coding	Putative uncharacterized protein [Source:UniProtKB/TrEMBL;Acc:G4NGU4]	-
MGG_10572	249.52285670111	292.020975515086	741.929229727113	752.943313657263	270.771916108098	747.436271692188	-1.46438	3.65554445806487e-10	9.03798880988067e-09	-	7	2850756	2852273	-	1381	protein_coding	Hydrolase [Source:UniProtKB/TrEMBL;Acc:G4NKP8]	-
MGG_00298	465.11060489087	703.845428164567	133.116590030194	186.654014730162	584.478016527719	159.885302380178	1.87176343364099	3.72631111265406e-10	9.19127515151824e-09	-	5	3365942	3367660	-	1530	protein_coding	Putative uncharacterized protein [Source:UniProtKB/TrEMBL;Acc:G4ND19]	-
MGG_08810	1648.84703708094	1634.19430528635	3651.89703972541	3382.97219917717	1641.52067118364	3517.43461945129	-1.09954	3.76013428718006e-10	9.25293139260765e-09	-	6	49744	53176	-	3205	protein_coding	2,5-diketo-D-gluconic acid reductase A [Source:UniProtKB/TrEMBL;Acc:G4NFI7]	Aldo_ket_red
MGG_01264	1003.08188393846	761.875237401539	2396.0986205435	2009.95792133157	882.478560670002	2203.02827093754	-1.32028	4.15251678678471e-10	1.01945745845115e-08	-	2	2894154	2896945	+	2508	protein_coding	Glycosyl hydrolase [Source:UniProtKB/TrEMBL;Acc:G4MY38]	-
MGG_05926	541.963644754812	509.164777821176	168.353334449952	78.036141751593	525.564211287994	123.194738100772	2.09002803861064	4.1777868055598e-10	1.0232649318384e-08	-	3	1989951	1992089	+	2139	protein_coding	Putative uncharacterized protein [Source:UniProtKB/TrEMBL;Acc:G4N426]	-
MGG_06249	5107.23383095833	4793.07505004089	9675.42273859171	11042.1140578504	4950.15444049961	10358.7683982211	-1.0653	4.4446781839799e-10	1.08609700239304e-08	-	4	4409443	4410940	+	939	protein_coding	Translationally controlled tumor protein [Source:UniProtKB/TrEMBL;Acc:G4N8H7]	-
MGG_09804	735.593381554874	719.756827471479	285.809149182476	227.781170518163	727.675104513176	256.79515985032	1.50182925620617	4.65715729826062e-10	1.13537162692247e-08	-	6	4060168	4061358	+	1191	protein_coding	Putative uncharacterized protein [Source:UniProtKB/TrEMBL;Acc:G4NIL0]	-
MGG_00194	1305.50358626021	1531.23819212398	2954.9925389791	3649.77144057113	1418.37088919209	3302.38198977511	-1.21904	4.67263009845176e-10	1.13650072673016e-08	-	5	3770040	3772322	-	2283	protein_coding	Putative uncharacterized protein [Source:UniProtKB/TrEMBL;Acc:G4NDV7]	-
MGG_04085	26222.8560564331	33712.5112726856	7477.04140618129	13386.3619377665	29967.6836645593	10431.7016719739	1.5224905387681	4.91075565090981e-10	1.19165396964092e-08	-	6	2017118	2019567	+	2374	protein_coding	Putative uncharacterized protein [Source:UniProtKB/TrEMBL;Acc:G4NGM6]	AAA
MGG_13028	534.977004767181	538.179682439662	1259.71361300633	1284.43271153298	536.578343603422	1272.07316226965	-1.24529	4.95897742591637e-10	1.20057645163698e-08	-	1	5001863	5003577	+	1630	protein_coding	Mitochondrial import inner membrane translocase subunit tim-54 [Source:UniProtKB/TrEMBL;Acc:G4MKX7]	-
MGG_02303	54.8950284742443	49.6061272509602	276.021164621433	219.344830869343	52.2505778626022	247.682997745388	-2.24605	5.20189148528859e-10	1.25648452627374e-08	-	1	1309135	1310270	-	1037	protein_coding	Phosphoribulokinase/uridine kinase [Source:UniProtKB/TrEMBL;Acc:G4MQ63]	-
MGG_00175	14365.5299059963	13218.6289653832	30391.6920620407	26599.7789127322	13792.0794356898	28495.7354873865	-1.04693	5.3019653217175e-10	1.27771270040378e-08	-	5	3861785	3864520	+	1996	protein_coding	6-phosphogluconate dehydrogenase [Source:UniProtKB/TrEMBL;Acc:G4NDY5]	NAD_binding_2
MGG_14824	655.746067410518	704.78139282968	262.317986235971	195.090354378983	680.263730120099	228.704170307477	1.57160724157626	5.45110865573866e-10	1.30980410196733e-08	-	4	5100538	5104994	+	4140	protein_coding	P-glycoprotein 5 [Source:UniProtKB/TrEMBL;Acc:G4N9N0]	ABC_membrane
MGG_00211	263.496136676373	276.109576208175	776.187175690766	692.834393659414	269.802856442274	734.51078467509	-1.4449	5.4601201236261e-10	1.30980410196733e-08	-	5	3660853	3663131	-	2279	protein_coding	1-phosphatidylinositol-4,5-bisphosphate phosphodiesterase delta-3 [Source:UniProtKB/TrEMBL;Acc:G4NDT3]	PI-PLC-X
MGG_09817	1050.99027242508	1074.4874355491	2795.44839063408	2182.9028841324	1062.73885398709	2489.17563738324	-1.228	6.18029566464294e-10	1.47917898293269e-08	-	6	4016282	4019682	+	2993	protein_coding	Minor extracellular protease vpr [Source:UniProtKB/TrEMBL;Acc:G4NIJ7]	Peptidase_S8
MGG_15027	476.089610585719	457.686721239991	1128.55461988834	1119.92408838097	466.888165912855	1124.23935413466	-1.2679	7.06135059493132e-10	1.68619904981014e-08	-	7	2086551	2088956	-	2406	protein_coding	Sulfate adenylyltransferase [Source:UniProtKB/TrEMBL;Acc:G4NJI5]	-
MGG_09748	264.494228103177	233.055201613002	752.696012744261	643.270898222591	248.774714858089	697.983455483426	-1.48897	7.46998723528687e-10	1.7797244588071e-08	-	4	5321079	5322407	-	1329	protein_coding	Cytochrome c1 heme lyase [Source:UniProtKB/TrEMBL;Acc:G4NA39]	-
MGG_00172	1205.69444357977	1241.08914593912	2798.3847860024	2523.52009745354	1223.39179475944	2660.95244172797	-1.12109	7.68470803516341e-10	1.8267300302181e-08	-	5	3869646	3871953	+	2308	protein_coding	Glycoprotease pgp1 [Source:UniProtKB/TrEMBL;Acc:G4NE40]	Peptidase_M22
MGG_13578	1283.54557487051	834.880481280311	2934.4377714009	2605.77440902955	1059.21302807541	2770.10609021522	-1.38736	7.73674570784226e-10	1.83493903292558e-08	-	4	4610688	4612143	-	1297	protein_coding	Sulphydryl oxidase [Source:UniProtKB/TrEMBL;Acc:G4N8T5]	Pyr_redox_2
MGG_15146	644.76706171567	781.530495368901	273.084769253119	217.235745957137	713.148778542285	245.160257605128	1.53988365667854	8.06661591708999e-10	1.90885631284096e-08	-	1	4733025	4734824	-	1800	protein_coding	Putative uncharacterized protein [Source:UniProtKB/TrEMBL;Acc:G4MKD8]	-
MGG_03701	1092.91011235086	984.634827698304	348.452250373156	445.016916475301	1038.77247002458	396.734583424228	1.38919913504419	8.13346266002079e-10	1.92033984380626e-08	-	4	975583	978846	+	2455	protein_coding	Putative uncharacterized protein [Source:UniProtKB/TrEMBL;Acc:G4N6J1]	MFS_1
MGG_03214	1410.30318607468	1402.07506833846	2944.22575596195	3008.60962726074	1406.18912720657	2976.41769161134	-1.08178	8.46202936925409e-10	1.99342592984024e-08	-	4	2665968	2667584	+	1544	protein_coding	Putative uncharacterized protein [Source:UniProtKB/TrEMBL;Acc:G4N9Z4]	-
MGG_16026	38.9255656453732	21.5271872975865	190.865698940352	188.763099642367	30.2263764714799	189.81439929136	-2.65487	8.6624978048872e-10	2.03607543696485e-08	-	1	458385	459315	-	931	protein_coding	Putative uncharacterized protein [Source:UniProtKB/TrEMBL;Acc:G4MN94]	-
MGG_03041	3703.91728487128	3319.86666715388	7383.07675439527	7082.30713518512	3511.89197601258	7232.69194479019	-1.04235	9.15374747611321e-10	2.14672784769787e-08	-	7	540727	544330	-	3393	protein_coding	Glucokinase [Source:UniProtKB/TrEMBL;Acc:G5EHQ5]	-
MGG_14110	65.8740341690932	71.1333145485467	255.466397043241	314.253651918577	68.5036743588199	284.860024480909	-2.05517	9.2152883015138e-10	2.15633632287431e-08	-	2	66931	68397	+	1098	protein_coding	Putative uncharacterized protein [Source:UniProtKB/TrEMBL;Acc:G4MXE4]	zf-MYND
MGG_09398	28.9446513773288	39.3105159347232	158.565349888908	259.417444201242	34.127583656026	208.991397045075	-2.61161	1.01734682008601e-09	2.36996593665815e-08	-	6	3413266	3415197	-	1932	protein_coding	Putative uncharacterized protein [Source:UniProtKB/TrEMBL;Acc:G4NHY5]	-
MGG_04034	42878.0076955188	40735.9901196894	78644.498351074	108018.892863502	41806.9989076041	93331.6956072882	-1.15862	1.09138520242922e-09	2.53680511686597e-08	-	6	2168436	2170853	+	1749	protein_coding	Formate dehydrogenase [Source:UniProtKB/TrEMBL;Acc:G4NGT3]	2-Hacid_dh_C
MGG_04495	3132.01089731234	2814.44574799316	7006.23934879509	5808.41984821317	2973.22832265275	6407.32959850413	-1.10779	1.11478901768782e-09	2.5854719629251e-08	-	1	7305190	7307950	+	2406	protein_coding	Phosphoglucomutase [Source:UniProtKB/TrEMBL;Acc:G4MS90]	PGM_PMM_III
novel.3	112.784331228902	128.227159120407	0	2.10908491220522	120.505745174654	1.05454245610261	6.88561136633333	1.17406822803297e-09	2.71694420186968e-08	-	1	373643	375415	+	1773	-	- && - && -	-
MGG_03464	1704.74015698199	1964.58983207105	3699.85816407452	6451.69074643576	1834.66499452652	5075.77445525514	-1.46795	1.22732743952999e-09	2.8339369049764e-08	-	4	1775610	1776569	-	888	protein_coding	Putative uncharacterized protein [Source:UniProtKB/TrEMBL;Acc:G4N896]	-
MGG_09216	102.803416960858	95.4683958414706	364.113025670826	335.34450104063	99.135906401164	349.728763355728	-1.81928	1.27445067298506e-09	2.92708808395312e-08	-	1	3804414	3805681	-	1091	protein_coding	Putative uncharacterized protein [Source:UniProtKB/TrEMBL;Acc:G4MPS7]	-
MGG_12468	3504.2989995104	3919.82001749097	7424.18628955165	7767.75973165182	3712.05950850068	7595.97301060173	-1.03295	1.27604622185116e-09	2.92708808395312e-08	-	2	7875878	7878494	-	2260	protein_coding	Putative uncharacterized protein [Source:UniProtKB/TrEMBL;Acc:A4RIY8]	-
MGG_13180	12.9751885484577	14.9754346417993	94.943450242124	183.490387361854	13.9753115951285	139.216918801989	-3.31396	1.3126994711155e-09	3.00459138770824e-08	-	3	2977999	2978196	+	198	protein_coding	Putative uncharacterized protein [Source:UniProtKB/TrEMBL;Acc:G4N0G4]	-
MGG_18136	81.8434969979642	87.0447138554584	268.190776972598	436.58057682648	84.4441054267113	352.385676899539	-2.06009	1.32942066550281e-09	3.03623460489455e-08	-	supercont8.8	502890	504224	-	1335	protein_coding	hypothetical protein [Source:BROAD_Magnaporthe_DB;Acc:MGG_18136]	-
MGG_06939	489.064799134177	455.814791909766	1291.03516360167	1051.3788287343	472.439795521971	1171.20699616798	-1.31016	1.38762924510025e-09	3.16228638617084e-08	-	1	3319710	3322253	-	2544	protein_coding	ABC1 protein [Source:UniProtKB/TrEMBL;Acc:G4MNF3]	ABC1
MGG_17812	142.727074033035	188.128897687604	476.674848122829	573.671096119819	165.427985860319	525.172972121324	-1.66534	1.45941914041504e-09	3.31451634946609e-08	-	6	3663287	3665333	+	1969	protein_coding	Putative uncharacterized protein [Source:UniProtKB/TrEMBL;Acc:G4NI74]	-
MGG_03831	4.99045713402221	2.80789399533737	91.0282564177065	86.4724814004139	3.89917556467979	88.7503689090602	-4.517	1.46075222117078e-09	3.31451634946609e-08	-	6	2899402	2901376	-	1975	protein_coding	Putative uncharacterized protein [Source:UniProtKB/TrEMBL;Acc:G4NHI4]	AMP-binding
MGG_16299	836.400615662122	922.861159800882	1962.49090448926	1919.26727010675	879.630887731502	1940.87908729801	-1.14162	1.47946263796967e-09	3.34972069845271e-08	-	1	4404899	4410244	+	5068	protein_coding	Putative uncharacterized protein [Source:UniProtKB/TrEMBL;Acc:G4MRK4]	NAD_kinase
MGG_14324	91.8244112660087	48.6701625858477	395.434576266166	272.071953674473	70.2472869259282	333.753264970319	-2.25149	1.52896601306276e-09	3.45302065388018e-08	-	2	8274972	8278098	-	2971	protein_coding	Putative uncharacterized protein [Source:UniProtKB/TrEMBL;Acc:G4MXX6]	-
MGG_00569	214.589656762955	241.478883599014	724.310857517234	581.052893312537	228.034270180984	652.681875414886	-1.51708	1.53167471530505e-09	3.45302065388018e-08	-	5	2453354	2457096	+	3561	protein_coding	Putative uncharacterized protein [Source:UniProtKB/TrEMBL;Acc:G4NBD0]	-
MGG_05861	3.99236570721777	8.42368198601211	95.9222486982283	101.23607578585	6.20802384661494	98.5791622420394	-3.97988	1.53780003129964e-09	3.45939007041075e-08	-	3	1761983	1763869	+	1643	protein_coding	Putative uncharacterized protein [Source:UniProtKB/TrEMBL;Acc:G4N3Q9]	-
MGG_07101	7162.30407874868	8170.03556176663	3873.11	3524.28088829492	7666.16982025765	3698.69318954996	1.05146903721401	1.55805428905096e-09	3.49744820388034e-08	-	2	6366264	6368818	+	2406	protein_coding	Mannan endo-1,6-alpha-mannosidase DCW1 [Source:UniProtKB/TrEMBL;Acc:G4MSR7]	-
MGG_05111	5829.85202396475	6890.5718645579	2913.88300382271	3135.15472199306	6360.21194426132	3024.51886290788	1.07245107118275	1.63844139507985e-09	3.66859781496009e-08	-	3	4635911	4638816	-	2731	protein_coding	Putative uncharacterized protein [Source:UniProtKB/TrEMBL;Acc:G4N4G2]	-
MGG_06361	2059.06261349756	2019.81174731268	4430.04181232838	4017.80675775094	2039.43718040512	4223.92428503966	-1.05047	1.64129769647647e-09	3.66859781496009e-08	-	4	4024666	4028121	+	3152	protein_coding	Dynamin-A [Source:UniProtKB/TrEMBL;Acc:G4N7U4]	-
MGG_02887	172.669816837168	195.616615008503	560.851515347804	514.616718578073	184.143215922836	537.734116962939	-1.54576	1.71657302869951e-09	3.82868831060786e-08	-	7	1140785	1142509	+	1725	protein_coding	Putative uncharacterized protein [Source:UniProtKB/TrEMBL;Acc:G5EHN3]	-
MGG_13871	70.8644913031154	82.3648905298962	352.367444197573	262.58107156955	76.6146909165058	307.474257883562	-2.00455	1.86096214244554e-09	4.14192487033048e-08	-	3	5944780	5945478	-	525	protein_coding	Putative uncharacterized protein [Source:UniProtKB/TrEMBL;Acc:G4N1I3]	-
MGG_05660	407.221302136212	418.376205305268	1062.97512332935	948.033668036245	412.79875372074	1005.5043956828	-1.28449	1.9744368535888e-09	4.38517405427361e-08	-	1	6019997	6021823	-	1493	protein_coding	Uridine nucleosidase [Source:UniProtKB/TrEMBL;Acc:G4MNZ6]	-
MGG_04973	487.068616280568	488.573555188702	1061.99632487324	1342.43254661862	487.821085734635	1202.21443574593	-1.30102	2.11015995270353e-09	4.67670333703829e-08	-	3	4125114	4126944	+	1724	protein_coding	Carbonate dehydratase [Source:UniProtKB/TrEMBL;Acc:G4N3J0]	-
MGG_15034	310.406433736181	341.627102766047	757.590005024783	992.324451192555	326.016768251114	874.957228108669	-1.42371	2.17199832825418e-09	4.80359883440688e-08	-	7	2348715	2350056	+	945	protein_coding	ADP-ribose pyrophosphatase [Source:UniProtKB/TrEMBL;Acc:G4NJV9]	NUDIX
MGG_17135	700.660181616718	999.610262340103	233.932831008945	326.908161391809	850.135221978411	280.420496200377	1.60128471691432	2.23742586629129e-09	4.93788112764876e-08	-	4	2794263	2796194	-	1358	protein_coding	Putative uncharacterized protein [Source:UniProtKB/TrEMBL;Acc:G4NAE6]	-
MGG_05915	481.080067719741	366.898148724083	1186.3037287985	1009.1971304902	423.989108221912	1097.75042964435	-1.37316	2.30619066584949e-09	5.07894889707988e-08	-	3	1928038	1929182	-	858	protein_coding	Fumarylacetoacetate hydrolase domain-containing protein 2A [Source:UniProtKB/TrEMBL;Acc:G4N414]	FAA_hydrolase
MGG_01851	1045.99981529106	1469.46452422656	306.363916760668	510.398548753663	1257.73216975881	408.381232757165	1.62392899278729	2.31118476184631e-09	5.07927669988153e-08	-	2	5095678	5096768	-	1091	protein_coding	Putative uncharacterized protein [Source:UniProtKB/TrEMBL;Acc:G4MWA4]	-
MGG_08034	65.8740341690932	59.9017385671972	208.484071150231	411.271557880017	62.8878863681452	309.877814515124	-2.3004	2.37077348931321e-09	5.19874113307054e-08	-	2	5485082	5485785	-	474	protein_coding	Putative uncharacterized protein [Source:UniProtKB/TrEMBL;Acc:G4MXP2]	-
MGG_05940	695.669724482696	694.485781513443	276.021164621433	252.035647008523	695.077752998069	264.028405814978	1.3961371117921	2.37546217947228e-09	5.19874113307054e-08	-	3	2046997	2048493	+	1429	protein_coding	Short chain dehydrogenase [Source:UniProtKB/TrEMBL;Acc:G4N499]	adh_short
MGG_02169	126.757611204164	137.586805771531	467.865662017889	384.907996477452	132.172208487848	426.386829247671	-1.68975	2.41534490227081e-09	5.27501262718851e-08	-	1	783420	785072	-	1653	protein_coding	Putative uncharacterized protein [Source:UniProtKB/TrEMBL;Acc:G4MP67]	-
MGG_06672	2307.58737877187	2173.30995239112	637.197794923945	1043.99703154158	2240.4486655815	840.597413232764	1.4148518837106	2.43940295106539e-09	5.31647840665664e-08	-	1	2338995	2341009	+	1913	protein_coding	Putative uncharacterized protein [Source:UniProtKB/TrEMBL;Acc:G4MKS6]	-
MGG_00370	472.097244878501	575.618269044161	184.014109747622	165.56316560811	523.857756961331	174.788637677866	1.58336838421545	2.46578794840998e-09	5.36283300066012e-08	-	5	3101074	3102793	-	1664	protein_coding	Pre-mRNA-splicing factor cwc-21 [Source:UniProtKB/TrEMBL;Acc:G4NCN1]	-
MGG_00099	1946.27828226866	2163.95	4621.88630972484	4034.67943704858	2055.11429400433	4328.28287338671	-1.07456	2.56415285634418e-09	5.56522037123313e-08	-	5	4144256	4146170	-	1793	protein_coding	Putative uncharacterized protein [Source:UniProtKB/TrEMBL;Acc:G4NEI0]	-
MGG_02631	29.9427428041333	43.054374595173	246.657210938301	165.56316560811	36.4985586996531	206.110188273205	-2.4959	2.58027097026938e-09	5.58863235151528e-08	-	7	2124788	2126933	+	2146	protein_coding	Putative uncharacterized protein [Source:UniProtKB/TrEMBL;Acc:G4NJJ6]	-
MGG_15807	151.709896874275	192.808721013166	457.098879000741	677.016256817875	172.259308943721	567.057567909308	-1.71768	2.60585356283392e-09	5.63240472148206e-08	-	2	5474364	5476054	+	1568	protein_coding	Putative uncharacterized protein [Source:UniProtKB/TrEMBL;Acc:G4MXP0]	Chromo
MGG_02825	571.906387558945	600.889315002197	1429.04574591238	1270.72365960364	586.397851280571	1349.88470275801	-1.20291	2.64718825967767e-09	5.7099741823459e-08	-	7	1380701	1381646	+	708	protein_coding	Short-chain dehydrogenase [Source:UniProtKB/TrEMBL;Acc:G4NLW7]	adh_short
MGG_06498	2064.05307063159	2002.02841867554	4048.31041444768	4209.73348476161	2033.04074465357	4129.02194960465	-1.02217	2.66501092714088e-09	5.73661387047594e-08	-	4	3514884	3516537	-	1382	protein_coding	5'-methylthioadenosine phosphorylase [Source:UniProtKB/TrEMBL;Acc:G4N6X9]	-
MGG_09693	20.9599199628933	18.7192933022491	135.074186942403	147.635943854365	19.8396066325712	141.355065398384	-2.83366	2.76425153301812e-09	5.93804279111249e-08	-	4	5486249	5486633	+	309	protein_coding	Biotrophy-associated secreted protein 2 [Source:UniProtKB/TrEMBL;Acc:G5EI08]	-
MGG_07603	574.900661839359	660.791053569394	1313.54752809207	1705.19515151792	617.845857704376	1509.37133980499	-1.2882	2.84164411182923e-09	6.07937861720527e-08	-	3	1172160	1173128	+	969	protein_coding	Putative uncharacterized protein [Source:UniProtKB/TrEMBL;Acc:G4N2K6]	-
MGG_13563	1416.2917346355	1549.02152076112	2938.35296522532	3399.84487847481	1482.65662769831	3169.09892185007	-1.09573	2.91039780482562e-09	6.21378822565925e-08	-	4	1933088	1934373	-	1153	protein_coding	Putative uncharacterized protein [Source:UniProtKB/TrEMBL;Acc:G4N8K5]	-
MGG_09954	277.469416651635	215.271872975865	636.218996467841	748.725143832852	246.37064481375	692.472070150347	-1.49143	2.97719843002311e-09	6.34349006949843e-08	-	1	4485115	4490699	+	4910	protein_coding	RSP [Source:UniProtKB/TrEMBL;Acc:G4MRM9]	RhoGEF
MGG_05061	2109.96527626459	2973.55974106227	1081.57229399533	1048.21520136599	2541.76250866343	1064.89374768066	1.25522332166974	3.17758892167256e-09	6.73845181760571e-08	-	3	4460051	4463232	+	3116	protein_coding	Putative uncharacterized protein [Source:UniProtKB/TrEMBL;Acc:G4N447]	-
MGG_01865	1724.70198551808	1664.14517456995	749.759617375948	797.234096813572	1694.42358004401	773.49685709476	1.13142052285276	3.18185028113596e-09	6.73845181760571e-08	-	2	5147110	5149433	-	2167	protein_coding	Putative uncharacterized protein [Source:UniProtKB/TrEMBL;Acc:G4MWM4]	p450
MGG_07043	18474.6723101502	19309.8870059351	8207.22505443515	10125.7166634972	18892.2796580427	9166.4708589662	1.04340341878548	3.29162924721613e-09	6.95688495938844e-08	-	2	6176062	6177574	+	1513	protein_coding	Putative uncharacterized protein [Source:UniProtKB/TrEMBL;Acc:G4MZQ0]	-
MGG_01285	10172.5478219909	11872.7117769515	5618.30313803909	5230.53058226894	11022.6297994712	5424.41686015401	1.02292520710134	3.33426277295414e-09	7.0328122029936e-08	-	2	2966451	2970143	-	3602	protein_coding	C6 finger domain-containing protein [Source:UniProtKB/TrEMBL;Acc:G4MY65]	-
MGG_06712	41048.5061101863	38944.5537506642	17673.1849234205	21575.9386518594	39996.5299304252	19624.5617876399	1.02723114368899	3.47942840567705e-09	7.3042381200517e-08	-	1	2487327	2490625	-	3073	protein_coding	5-methyltetrahydropteroyltriglutamate-homocysteine S-methyltransferase [Source:UniProtKB/TrEMBL;Acc:G4ML75]	-
MGG_12865	585.879667534207	641.135795602033	106.689031715376	223.563000693753	613.50773156812	165.126016204565	1.89584962085031	3.48384914626142e-09	7.3042381200517e-08	-	4	4298546	4301566	+	2794	protein_coding	Putative uncharacterized protein [Source:UniProtKB/TrEMBL;Acc:G4N8D9]	Coprinus_mating
MGG_08583	1614.91192856959	1583.65221337028	763.462795761409	665.416289800746	1599.28207096993	714.439542781078	1.16224964785503	3.56137447286965e-09	7.45187397187476e-08	-	4	763966	767364	-	2979	protein_coding	Beta-glucosidase 1 [Source:UniProtKB/TrEMBL;Acc:G4N666]	Glyco_hydro_3
MGG_00195	8404.92790512021	9791.12636174141	17182.8068969122	21152.0125845061	9098.02713343081	19167.4097407092	-1.07499	3.70844327489429e-09	7.74414558779221e-08	-	5	3764076	3767902	-	3218	protein_coding	Clock-controlled-9 protein [Source:UniProtKB/TrEMBL;Acc:G4NDV6]	Glycos_transf_1
MGG_15037	437.164044940346	358.474466738071	1135.40620908107	906.906512248243	397.819255839208	1021.15636066466	-1.36068	4.00851735714687e-09	8.35413269482517e-08	-	7	314286	316429	+	1638	protein_coding	Putative uncharacterized protein [Source:UniProtKB/TrEMBL;Acc:G4NKA8]	-
MGG_11554	97.8129598268353	129.163123785519	350.409847285365	432.36240700207	113.488041806177	391.386127143717	-1.78454	4.08534859403906e-09	8.49736295859355e-08	-	5	2421643	2424767	+	3019	protein_coding	Seed imbibition protein [Source:UniProtKB/TrEMBL;Acc:G4NBB7]	-
MGG_00141	3264.75705707733	6081.89839390074	1428.06694745628	1829.63116133803	4673.32772548904	1628.84905439715	1.52081430236329	4.38973949887112e-09	9.11240379537939e-08	-	5	3976052	3981158	-	4962	protein_coding	Leptomycin B resistance protein pmd1 [Source:UniProtKB/TrEMBL;Acc:G4NE77]	ABC_membrane
MGG_00634	1159.78223794676	1315.96631914811	2543.89718741526	2703.84685744709	1237.87427854744	2623.87202243117	-1.08366	4.42179729931001e-09	9.16081049183139e-08	-	5	2177713	2182105	-	4254	protein_coding	Nitrite reductase [Source:UniProtKB/TrEMBL;Acc:G4NB36]	Pyr_redox_2
MGG_03734	976.133415414744	925.669053796219	369.007017951348	417.598812616633	950.901234605482	393.30291528399	1.27396275277673	4.62266653925114e-09	9.55806969052656e-08	-	4	883517	884749	-	1018	protein_coding	Putative uncharacterized protein [Source:UniProtKB/TrEMBL;Acc:G4N6F6]	-
MGG_07885	485.072433426959	227.439413622327	77.3250780322453	73.8179719271826	356.255923524643	75.571524979714	2.23607137208655	4.65355457187829e-09	9.59163380607999e-08	-	3	6149757	6152424	+	2543	protein_coding	Nicotinamide mononucleotide permease [Source:UniProtKB/TrEMBL;Acc:G4N211]	MFS_1
MGG_14689	574.900661839359	503.548989830502	1235.24365160372	1245.41464065718	539.22482583493	1240.32914613045	-1.20202	4.65719890040515e-09	9.59163380607999e-08	-	5	3060966	3062620	-	1491	protein_coding	Pyridoxal reductase [Source:UniProtKB/TrEMBL;Acc:G4NCL8]	Aldo_ket_red
MGG_16331	12.9751885484577	7.48771732089965	110.604225539794	106.508788066363	10.2314529346787	108.556506803079	-3.41318	4.7268775755668e-09	9.71605051464053e-08	-	1	4897198	4899041	+	1844	protein_coding	Putative uncharacterized protein [Source:UniProtKB/TrEMBL;Acc:G4MKI4]	-
MGG_01829	46.9102970598088	65.5175265578719	224.144846447901	269.962868762268	56.2139118088404	247.053857605084	-2.1336	5.1306366533624e-09	1.05253354280231e-07	-	2	5008280	5010224	+	1863	protein_coding	Putative uncharacterized protein [Source:UniProtKB/TrEMBL;Acc:G4MW81]	-
MGG_13455	654.747975983714	574.682304379048	1272.43799293568	1975.15802028019	614.715140181381	1623.79800660793	-1.40128	5.3010616965817e-09	1.0851308333713e-07	-	3	1511967	1515119	+	2725	protein_coding	Putative uncharacterized protein [Source:UniProtKB/TrEMBL;Acc:G4N3E1]	-
MGG_00226	80.8454055711598	44.9263039253979	256.445195499345	305.817312269756	62.8858547482789	281.131253884551	-2.16299	5.31023674062271e-09	1.0851308333713e-07	-	5	3599292	3601973	-	2682	protein_coding	Putative uncharacterized protein [Source:UniProtKB/TrEMBL;Acc:G4NDL0]	-
MGG_15022	3627.06424500734	4093.90944520188	7325.32764548511	13053.1265216381	3860.48684510461	10189.2270835616	-1.40011	5.32066681248008e-09	1.08514689095776e-07	-	7	1936496	1937294	+	799	protein_coding	Putative uncharacterized protein [Source:UniProtKB/TrEMBL;Acc:G5EI76]	-
MGG_03143	865.345267039451	1038.92077827483	242.742017113884	402.835218231197	952.133022657139	322.78861767254	1.56188353150186	5.54021910433259e-09	1.12554490059532e-07	-	4	2914197	2917029	-	2601	protein_coding	Phenol 2-monooxygenase [Source:UniProtKB/TrEMBL;Acc:G4NAU2]	FAD_binding_3
MGG_02191	622.809050325972	662.662982899619	249.593606306615	242.545	642.736016612796	246.069185605107	1.38513398840575	5.99320477586149e-09	1.21521790455234e-07	-	1	904081	905420	-	1340	protein_coding	Putative uncharacterized protein [Source:UniProtKB/TrEMBL;Acc:G4MP87]	-
MGG_10969	3469.36579957224	3635.28675929678	6571.65283428475	8519.64850285298	3552.32627943451	7545.65066856886	-1.08681	6.43457892808625e-09	1.30219480507969e-07	BNA5	5	280488	283128	+	2184	protein_coding	Kynureninase [Source:UniProtKB/Swiss-Prot;Acc:A4UBV5]	Aminotran_5
MGG_00495	3405.48794825676	3383.51226438153	1096.2542708369	1697.8133543252	3394.50010631914	1397.03381258105	1.28118561985113	6.74061706765911e-09	1.36150074605531e-07	-	5	2710686	2712666	-	1981	protein_coding	Putative uncharacterized protein [Source:UniProtKB/TrEMBL;Acc:G4NBS5]	-
MGG_06911	1592.95391717989	1457.29698358009	721.374462148921	487.198614719405	1525.12545037999	604.286538434163	1.33489828227606	6.93952845867592e-09	1.39898224677499e-07	-	1	3224143	3225936	+	1483	protein_coding	Inosine triphosphate pyrophosphatase [Source:UniProtKB/Swiss-Prot;Acc:A4R1J6]	-
MGG_09427	38.9255656453732	64.5815618927595	357.261436478095	188.763099642367	51.7535637690664	273.012268060231	-2.39768	7.04711935187875e-09	1.4179453390738e-07	-	6	3320669	3322465	-	1486	protein_coding	Putative uncharacterized protein [Source:UniProtKB/TrEMBL;Acc:G4NHV1]	-
MGG_07545	1472.18485453655	1438.57769027785	696.904500746312	499.853124192637	1455.3812724072	598.378812469474	1.28162670725336	7.20401872227769e-09	1.44673808938002e-07	-	3	977053	979081	+	1743	protein_coding	CTP synthase [Source:UniProtKB/TrEMBL;Acc:G4N236]	CTP_synth_N
MGG_05597	219.580113896977	177.833286371367	632.303802643424	510.398548753663	198.706700134172	571.351175698543	-1.52473	8.07958937384073e-09	1.61947104026716e-07	-	1	5791762	5793106	-	1205	protein_coding	Putative uncharacterized protein [Source:UniProtKB/TrEMBL;Acc:G4MN52]	-
MGG_13552	772.522764346638	885.422573196384	1906.69939249131	1721.01328835946	828.972668771511	1813.85634042539	-1.12955	8.11340399346375e-09	1.62314530655497e-07	-	4	1826590	1829129	+	2540	protein_coding	Putative uncharacterized protein [Source:UniProtKB/TrEMBL;Acc:G4N8B6]	-
MGG_06449	726.610558713634	935.028700447344	343.558258092634	287.890090516012	830.819629580489	315.724174304323	1.39559772584223	8.55443830241199e-09	1.70730168673403e-07	-	4	3695410	3699354	+	3945	protein_coding	Putative uncharacterized protein [Source:UniProtKB/TrEMBL;Acc:G4N789]	-
MGG_17274	28.9446513773288	23.3991166278114	121.371008556942	223.563000693753	26.1718840025701	172.467004625347	-2.72069	8.56663824498806e-09	1.70730168673403e-07	-	4	5331546	5332809	-	1137	protein_coding	Putative uncharacterized protein [Source:UniProtKB/TrEMBL;Acc:G4NA40]	Chromo
MGG_04915	9.98091426804442	8.42368198601211	136.052985398508	76.9815992954904	9.20229812702826	106.517292346999	-3.53581	8.96027738354349e-09	1.78236409509841e-07	-	3	3945069	3946793	-	1668	protein_coding	Putative uncharacterized protein [Source:UniProtKB/TrEMBL;Acc:G4N343]	-
MGG_06539	27.9465599505244	26.2070106231488	132.13779157409	195.090354378983	27.0767852868366	163.614072976536	-2.59487	9.33246959998835e-09	1.85288406849769e-07	-	4	3351864	3352961	+	1019	protein_coding	Putative uncharacterized protein [Source:UniProtKB/TrEMBL;Acc:G4N6L4]	-
MGG_02158	474.09342773211	443.647251263304	983.692448384893	1191.63297539595	458.870339497707	1087.66271189042	-1.24499	9.78338932639136e-09	1.93873856915994e-07	-	1	756486	757969	+	1119	protein_coding	Plasma membrane iron permease [Source:UniProtKB/TrEMBL;Acc:G4MP59]	-
MGG_01728	4992.45331687582	4337.26025813112	2291.36718574033	2338.97516763559	4664.85678750347	2315.17117668796	1.01068434202989	1.01470973681974e-08	2.00701927756251e-07	-	2	4598065	4600027	-	1896	protein_coding	Methylenetetrahydrofolate reductase 1 [Source:UniProtKB/TrEMBL;Acc:G4MV96]	-
MGG_07305	515.015176231092	355.666572742733	996.41682831425	1395.15966942375	435.340874486913	1195.79	-1.45809	1.04179412950871e-08	2.05670957808659e-07	-	2	7173799	7176070	+	1823	protein_coding	Putative uncharacterized protein [Source:UniProtKB/TrEMBL;Acc:G4MUZ6]	-
MGG_09501	1567.00354008297	1466.65663023122	738.993	559.962044190485	1516.8300851571	649.477439274643	1.22314576326441	1.06189065062245e-08	2.09244355084119e-07	-	3	3469281	3470849	+	1212	protein_coding	Serine racemase [Source:UniProtKB/TrEMBL;Acc:G4N1S1]	PALP
MGG_04503	14381.4993688252	12176.9002931131	6995.47256577794	6218.63686363708	13279.1998309691	6607.05471470751	1.0070374032127	1.08157243778599e-08	2.12722774208452e-07	-	1	7285650	7289533	+	3540	protein_coding	Carbamoyl-phosphate synthase subunit arginine-specific large [Source:UniProtKB/TrEMBL;Acc:G4MS82]	CPSase_L_D2
MGG_13447	353.324365088772	375.321830710095	874.067021301203	852.070304530908	364.323097899434	863.068662916055	-1.24414	1.21511645323308e-08	2.38540557663715e-07	-	3	1439444	1442373	+	2873	protein_coding	Atypical/RIO/RIO1 protein kinase [Source:UniProtKB/TrEMBL;Acc:G4N3B9]	-
MGG_05854	425.186947818692	294.828869510424	109.62542708369	92.7997361370296	360.007908664558	101.21258161036	1.82930515423146	1.21824059593107e-08	2.38706844245708e-07	-	3	1723626	1725701	+	1656	protein_coding	Cytochrome P450 3A24 [Source:UniProtKB/TrEMBL;Acc:G4N3P7]	p450
MGG_11146	3117.03952591027	3135.48162812673	1088.42388318806	1602.90453327597	3126.2605770185	1345.66420823201	1.21647112159577	1.27706096511075e-08	2.49765486889105e-07	-	2	4738324	4739574	-	1251	protein_coding	Putative uncharacterized protein [Source:UniProtKB/TrEMBL;Acc:G4MVD2]	-
MGG_10531	153.706079727884	105.764007157708	11.7455814732525	20.0363066659496	129.735043442796	15.890944069601	3.03416339009321	1.28614601726029e-08	2.51073905008186e-07	-	1	4757323	4757874	+	435	protein_coding	Putative uncharacterized protein [Source:UniProtKB/TrEMBL;Acc:G4MKE6]	-
MGG_07025	407.221302136212	437.095498607517	905.388571896543	1128.36042802979	422.158400371865	1016.87449996317	-1.26788	1.31905023498134e-08	2.5701865452248e-07	-	2	6132277	6134936	-	2407	protein_coding	Putative uncharacterized protein [Source:UniProtKB/TrEMBL;Acc:G4MZN6]	FHA
MGG_09750	640.774696008452	610.248961653322	1812.73474070529	1252.7964378499	625.511828830887	1532.7655892776	-1.29336	1.33138485140042e-08	2.58940768037674e-07	-	4	5316936	5318460	+	1525	protein_coding	Diphosphomevalonate decarboxylase [Source:UniProtKB/TrEMBL;Acc:G4NA37]	GHMP_kinases
MGG_17595	1703.74206555518	1659.46535124439	3143.90064100724	4003.0431633655	1681.60370839978	3573.47190218637	-1.0874	1.33737600011996e-08	2.59624307578843e-07	-	6	673175	675032	-	1858	protein_coding	Putative uncharacterized protein [Source:UniProtKB/TrEMBL;Acc:G4NG27]	DAO
MGG_02574	406.223210709408	399.656912003019	915.176556457587	950.14275294845	402.940061356213	932.659654703019	-1.21077	1.41037088482786e-08	2.73288687350286e-07	-	7	2332217	2336142	-	3660	protein_coding	Putative uncharacterized protein [Source:UniProtKB/TrEMBL;Acc:G5EGX8]	-
MGG_01191	441.156410647563	473.598120546903	935.731324035779	1835.95841607464	457.377265597233	1385.84487005521	-1.59888	1.45126184722132e-08	2.80422426818118e-07	-	2	2581678	2584931	-	2799	protein_coding	Putative uncharacterized protein [Source:UniProtKB/TrEMBL;Acc:G4MWY1]	-
MGG_15624	3048.17121746077	2299.66518218131	1249.92562844528	1163.16032908118	2673.91819982104	1206.54297876323	1.14787366043726	1.45253627551501e-08	2.80422426818118e-07	-	2	2314768	2316865	+	1991	protein_coding	MFS transporter [Source:UniProtKB/TrEMBL;Acc:G4MW46]	MFS_1
MGG_04818	872.331907027082	803.057682666488	1820.56512835413	1721.01328835946	837.694794846785	1770.78920835679	-1.08007	1.50446620614952e-08	2.89913956600468e-07	-	2	1482041	1483783	+	1461	protein_coding	Sorcin [Source:UniProtKB/TrEMBL;Acc:G4MU60]	-
MGG_11124	42.917931352591	30.8868339487111	167.374535993847	205.635778940009	36.902382650651	186.505157466928	-2.33915	1.55891367116339e-08	2.99854899354234e-07	-	2	5111678	5113603	-	1746	protein_coding	Na(+)/H(+) antiporter [Source:UniProtKB/TrEMBL;Acc:G4MWL2]	Na_H_Exchanger
MGG_00460	3580.15394794753	3268.3886105727	1348.78427251182	1790.61309046223	3424.27127926012	1569.69868148703	1.12553240533946	1.56519563954379e-08	3.00511829475048e-07	-	5	2819116	2820853	-	1665	protein_coding	Rhamnolipids biosynthesis 3-oxoacyl- [Source:UniProtKB/TrEMBL;]	adh_short
MGG_07633	3.99236570721777	6.55175265578719	73.4098842078278	95.9633635053374	5.27205918150248	84.6866238565826	-3.99886	1.62026598369836e-08	3.10516422433454e-07	-	3	1274628	1275574	-	837	protein_coding	Putative uncharacterized protein [Source:UniProtKB/TrEMBL;Acc:G4N2Z2]	-
MGG_01202	1943.28400798825	1970.20562006172	4406.55064938188	3627.62604899297	1956.74481402498	4017.08834918743	-1.03777	1.63184117266666e-08	3.1216406958147e-07	-	2	2628646	2631394	-	2491	protein_coding	D-lactate dehydrogenase [Source:UniProtKB/TrEMBL;Acc:G4MWZ3]	FAD_binding_4
MGG_16392	1369.38143757569	1472.27241822189	372.922211775765	658.034492608028	1420.82692789879	515.478352191897	1.4636728069431	1.66449855914372e-08	3.17253425372794e-07	-	1	5512587	5514832	-	2105	protein_coding	Putative uncharacterized protein [Source:UniProtKB/TrEMBL;Acc:G4MMA1]	Ammonium_transp
MGG_05051	395.244205014559	408.080593989031	923.006944106422	929.051903826398	401.662399501795	926.02942396641	-1.20499	1.67425452696538e-08	3.18533760547696e-07	-	3	4430055	4431448	+	1303	protein_coding	Putative uncharacterized protein [Source:UniProtKB/TrEMBL;Acc:G4N436]	-
MGG_02727	216.585839616564	236.799060273451	56.7703104540535	53.781665261233	226.692449945008	55.2759878576433	2.03578598861979	1.69112317245685e-08	3.2116022132002e-07	-	7	1733913	1735227	+	651	protein_coding	Putative uncharacterized protein [Source:UniProtKB/TrEMBL;Acc:G4NJ72]	Ras
MGG_16861	171.671725410364	155.370134408668	441.438103703071	487.198614719405	163.520929909516	464.318359211238	-1.50584	1.70098112275812e-08	3.22448193668596e-07	-	3	4527679	4530442	-	2594	protein_coding	Putative uncharacterized protein [Source:UniProtKB/TrEMBL;Acc:G4N469]	-
MGG_02975	92.8225026928131	61.7736678974221	303.427521392355	280.508293323294	77.2980852951176	291.967907357824	-1.91939	1.72088609596593e-08	3.25632652418969e-07	-	7	792065	792924	+	860	protein_coding	Putative uncharacterized protein [Source:UniProtKB/TrEMBL;Acc:G4NL49]	-
MGG_11758	781.505587187878	774.978742713114	346.494653460947	262.58107156955	778.242164950496	304.537862515248	1.35272875973188	1.75162754820947e-08	3.30852461042881e-07	-	1	3852626	3859572	+	6947	protein_coding	Putative uncharacterized protein [Source:UniProtKB/TrEMBL;Acc:G4MPU5]	-
MGG_06147	822.42733568686	1069.80761222354	400.328568546688	363.817	946.117473955199	382.072857951044	1.30816238648286	1.80392021432281e-08	3.40116827459461e-07	-	3	2736939	2739957	+	3019	protein_coding	Putative uncharacterized protein [Source:UniProtKB/TrEMBL;Acc:G4MZY0]	-
MGG_17961	1125.84712943541	1059.5120009073	2140.63222350026	2376.93869605528	1092.67956517136	2258.78545977777	-1.04767	1.81581561922455e-08	3.41744975517611e-07	-	7	1503794	1505810	+	1758	protein_coding	Putative uncharacterized protein [Source:UniProtKB/TrEMBL;Acc:G5EHS3]	-
MGG_08342	826.419701394078	865.767315229022	380.753	318.471821742988	846.09350831155	349.612210583794	1.27456808766534	1.82829828622523e-08	3.43477615313604e-07	-	2	7771948	7773773	+	1826	protein_coding	Phosphorylcholine phosphatase [Source:UniProtKB/TrEMBL;Acc:G4MWF5]	-
MGG_06769	1754.64472832221	1829.81092029485	3344.55432450864	3942.93424336765	1792.22782430853	3643.74428393814	-1.02356	1.92729835918754e-08	3.61428778163918e-07	-	1	2671121	2673275	+	2155	protein_coding	Putative uncharacterized protein [Source:UniProtKB/TrEMBL;Acc:G4MLP0]	-
MGG_02096	101.805325534053	107.635936487932	417.946940756566	295.27188770873	104.720631010993	356.609414232648	-1.76816	1.97277275866532e-08	3.69296014805153e-07	-	1	551131	554596	+	3394	protein_coding	Glycoside hydrolase [Source:UniProtKB/TrEMBL;Acc:G4MNN7]	Glyco_hydro_31
MGG_15853	243.534308140284	208.720120320078	734.098842078278	529.38031296351	226.127214230181	631.739577520894	-1.48306	2.2863644245844e-08	4.26476125674702e-07	-	2	6337885	6340178	-	1757	protein_coding	Putative uncharacterized protein [Source:UniProtKB/TrEMBL;Acc:G4MSQ6]	-
MGG_08777	1.99618285360888	7.48771732089965	83.1978687688715	84.3633964882087	4.74195008725427	83.7806326285401	-4.12795	2.30059603219996e-08	4.283685294059e-07	-	6	146041	148770	+	2603	protein_coding	Putative uncharacterized protein [Source:UniProtKB/TrEMBL;Acc:G4NFM3]	Fungal_trans
MGG_11383	1653.83749421496	1755.86971175097	3839.82634329745	3169.95462304444	1704.85360298296	3504.89048317094	-1.03977	2.34813555622537e-08	4.36445124750187e-07	-	2	1031038	1033667	-	2547	protein_coding	Phosphoacetylglucosamine mutase [Source:UniProtKB/TrEMBL;Acc:G4MSU7]	-
MGG_15242	129.751885484577	94.5324311763581	321.045893602234	443.962374019198	112.142158330468	382.504133810716	-1.77086	2.4474455677056e-08	4.54098617455891e-07	-	3	1806462	1809242	+	2781	protein_coding	Putative uncharacterized protein [Source:UniProtKB/TrEMBL;Acc:G4N3X5]	-
MGG_03397	116.77669693612	98.2762898368079	12.7243799293568	11.5999670171287	107.526493386464	12.1621734732428	3.14281422822364	2.4561199313152e-08	4.54902919434226e-07	-	4	2031802	2033485	-	1684	protein_coding	Citrinin biosynthesis oxydoreductase CtnB [Source:UniProtKB/TrEMBL;Acc:G4N8N2]	-
MGG_08113	3876.58710170845	3493.02013019969	1219.58287630605	1897.12187852859	3684.80361595407	1558.35237741732	1.24185628500129	2.48227754086977e-08	4.58936780616187e-07	-	2	5732948	5734387	+	1211	protein_coding	Putative uncharacterized protein [Source:UniProtKB/TrEMBL;Acc:G4MYC7]	-
MGG_06999	1687.77260272631	1452.61716025453	757.590005024783	487.198614719405	1570.19488149042	622.394309872094	1.33428520498081	2.56688756557995e-08	4.73744407569975e-07	-	1	3530493	3532385	-	1779	protein_coding	Putative uncharacterized protein [Source:UniProtKB/TrEMBL;Acc:G4MNY6]	-
MGG_00406	601.849130363079	571.874410383711	1273.41679139179	1260.17823504262	586.861770373395	1266.7975132172	-1.11021	2.66536454541526e-08	4.91054772049002e-07	-	5	2986443	2987795	+	1226	protein_coding	Mitochondrial import inner membrane translocase subunit tim-16 [Source:UniProtKB/TrEMBL;Acc:G4NCD7]	-
MGG_04398	195.625919653671	168.473639720242	601.961050504188	447.126001387506	182.049779686956	524.543525945847	-1.52766	2.70753038385166e-08	4.97076024762118e-07	-	1	7475256	7476901	-	1646	protein_coding	6-phosphogluconate dehydrogenase [Source:UniProtKB/TrEMBL;Acc:G4MKM2]	F420_oxidored
MGG_07577	17.9656	13.1035053115744	123.328605469151	111.781500346877	15.5345754970272	117.555052908014	-2.92283	2.83674982660344e-08	5.19888958606362e-07	-	3	1090815	1092787	-	1821	protein_coding	Putative uncharacterized protein [Source:UniProtKB/TrEMBL;Acc:G4N2H7]	-
MGG_03551	2254.68853315123	1922.47142214099	4596.43754986613	3942.93424336765	2088.57997764611	4269.68589661689	-1.03177	2.92282089059212e-08	5.34728296615657e-07	-	4	1488877	1492005	+	2918	protein_coding	Threonyl-tRNA synthetase [Source:UniProtKB/TrEMBL;Acc:G4N7P0]	tRNA-synt_2b
MGG_15569	656.744158837323	754.38752008064	229.038838728423	307.926397181962	705.565839458981	268.482617955192	1.39504754734851	2.98342710939658e-08	5.44865268080216e-07	-	2	1374214	1374825	+	520	protein_coding	Putative uncharacterized protein [Source:UniProtKB/TrEMBL;Acc:G4MTR5]	-
MGG_10973	46.9102970598088	28.0789399533737	156.607752976699	234.108425254779	37.4946185065912	195.358089115739	-2.38367	3.60275709586461e-08	6.56829611059978e-07	-	5	290906	291859	+	893	protein_coding	Putative uncharacterized protein [Source:UniProtKB/TrEMBL;Acc:G4NBX3]	-
MGG_01013	6048.43404643492	5445.44242162427	3102.79110585086	2222.9754974643	5746.9382340296	2662.88330165758	1.10961051264156	3.7579017409504e-08	6.8392506858304e-07	TIF34	5	823565	825734	+	1734	protein_coding	Eukaryotic translation initiation factor 3 subunit I [Source:UniProtKB/Swiss-Prot;Acc:A4RDD7]	WD40
MGG_12911	1569.99781436339	1655.72149258394	778.144772602975	778.252332603725	1612.85965347366	778.19855260335	1.05145362379155	3.84499844192448e-08	6.98563581745136e-07	-	3	5031200	5032698	+	1401	protein_coding	tRNA 2'-phosphotransferase 1 [Source:UniProtKB/TrEMBL;Acc:G4N5A6]	-
MGG_03977	452.135416342412	631.776148950908	103.752636347063	203.526694027803	541.95578264666	153.639665187433	1.82099423173864	3.87156606140631e-08	7.00960743034929e-07	-	6	2346545	2349474	-	2639	protein_coding	Putative uncharacterized protein [Source:UniProtKB/TrEMBL;Acc:G4NGZ9]	-
MGG_13129	42.917931352591	25.2710459580363	214.356861886857	150.799571222673	34.0944886553137	182.578216554765	-2.42479	3.89151830913404e-08	7.03358386804346e-07	-	1	5776554	5778868	+	2229	protein_coding	Putative uncharacterized protein [Source:UniProtKB/TrEMBL;Acc:G4MN49]	-
MGG_02061	355.320547942381	340.691138100934	760.526400393096	884.761120670089	348.005843021658	822.643760531592	-1.24105	3.94377624067971e-08	7.10354060670883e-07	-	1	438779	441375	-	2507	protein_coding	CAMK protein kinase [Source:UniProtKB/TrEMBL;Acc:G4MN86]	Pkinase
MGG_08440	664.728890251758	542.859505765225	251.551203218823	186.654014730162	603.794198008492	219.102608974493	1.46118187935329	4.02356083708956e-08	7.23481788254029e-07	-	4	217232	219736	+	2505	protein_coding	Trichothecene 3-O-acetyltransferase [Source:UniProtKB/TrEMBL;Acc:G4NA71]	-
MGG_03230	330.36826227227	315.420092142898	836.872679969237	712.870700325363	322.894177207584	774.872	-1.26325	4.03888513987761e-08	7.24993714406455e-07	-	4	2617642	2619526	-	1611	protein_coding	Seryl-tRNA synthetase [Source:UniProtKB/TrEMBL;Acc:G4N9X8]	tRNA-synt_2b
MGG_08750	22.9561028165022	23.3991166278114	156.607752976699	121.272	23.1776097221568	138.94006771425	-2.58406	4.72067170452916e-08	8.45928230403064e-07	-	6	262881	264267	+	1387	protein_coding	Putative uncharacterized protein [Source:UniProtKB/TrEMBL;Acc:G4NFR0]	-
novel.454	1865.4328766975	1886.90476486671	976.840859192162	753.997856113365	1876.16882078211	865.419357652764	1.11592673914529	4.76613543974432e-08	8.51165209792841e-07	-	6	598419	604522	-	6104	-	- && P0CT42.1 RecName: Full=Transposon Tf2-7 polyprotein; AltName: Full=Retrotransposable element Tf2 155 kDa protein >P0CT43.1 RecName: Full=Transposon Tf2-8 polyprotein; AltName: Full=Retrotransposable element Tf2 155 kDa protein && -	-
MGG_05590	248.524765274306	204.040296994515	53.8339150857404	60.1089199978487	226.282531134411	56.9714175417946	1.99022063089222	4.92818156980965e-08	8.7860760878086e-07	-	1	5757154	5758501	-	1348	protein_coding	Zeaxanthin epoxidase [Source:UniProtKB/TrEMBL;Acc:G4MN41]	FAD_binding_3
MGG_07787	244.532399567088	208.720120320078	56.7703104540535	59.0543775417461	226.626259943583	57.9123439978998	1.96836097532844	4.94682649110777e-08	8.80434331176278e-07	-	3	5759737	5762621	+	2448	protein_coding	Putative uncharacterized protein [Source:UniProtKB/TrEMBL;Acc:G4N121]	-
MGG_16531	360.311005076404	334.139385445147	767.377989585827	854.179389443113	347.225195260775	810.77868951447	-1.22348	5.04255818748255e-08	8.95951482701348e-07	-	1	7479216	7481077	-	1705	protein_coding	Putative uncharacterized protein [Source:UniProtKB/TrEMBL;Acc:G4MKM4]	-
MGG_02159	319.389256577421	359.410431403183	728.226051341652	938.542785931322	339.399843990302	833.384418636487	-1.2954	5.07924182000101e-08	9.00942335009654e-07	-	1	760030	761510	+	1377	protein_coding	Glycosyltransferase [Source:UniProtKB/TrEMBL;Acc:G4MP60]	UDPGT
MGG_07216	62.8797598886798	86.108749190346	3.91519382441748	3.16362736830783	74.4942545395129	3.53941059636265	4.39244341234405	5.10501128253788e-08	9.03983670183185e-07	-	2	6818619	6819756	+	1048	protein_coding	Versicolorin reductase [Source:UniProtKB/TrEMBL;Acc:G4MU23]	-
MGG_15285	878.320455587909	1185.86723069748	446.332095983593	413.380642792223	1032.0938431427	429.856369387908	1.26372104992597	5.1964115870142e-08	9.18616908375546e-07	-	4	1117486	1120084	-	2447	protein_coding	Putative uncharacterized protein [Source:UniProtKB/TrEMBL;Acc:G4N6U7]	-
MGG_18002	50.9026627670265	42.1184099300605	189.886900484248	206.690321396111	46.5105363485435	198.28861094018	-2.09294	5.30781519497571e-08	9.36731089039232e-07	-	7	2003458	2005160	-	1703	protein_coding	Putative uncharacterized protein [Source:UniProtKB/TrEMBL;Acc:G4NJF7]	Abhydrolase_3
MGG_00770	212.593473909346	214.335908310753	627.409810362902	498.798581736534	213.464691110049	563.104196049718	-1.39974	5.32337813891832e-08	9.37898706391272e-07	-	5	1694024	1696179	+	2081	protein_coding	Putative uncharacterized protein [Source:UniProtKB/TrEMBL;Acc:G4NEL1]	-
MGG_06704	2242.71143602958	2971.68781173205	1062.97512332935	1294.98	2607.19962388082	1178.97662971168	1.14529145623429	5.33762323837511e-08	9.38830610870575e-07	-	1	2460853	2465768	-	4488	protein_coding	Glycerophosphodiesterase GDE1 [Source:UniProtKB/TrEMBL;Acc:G4ML67]	SPX
MGG_10408	3382.53184544025	3247.79738794022	7435.93187102491	5855.87425873779	3315.16461669024	6645.90306488135	-1.00346	5.72212726775516e-08	1.0030946513023e-06	-	6	971566	973252	+	1503	protein_coding	FAD binding domain-containing protein [Source:UniProtKB/TrEMBL;Acc:G4NGA2]	FAD_binding_4
MGG_03868	266.490410956786	270.494	615.664228889649	695.998021027722	268.492099587143	655.831124958685	-1.2882	5.74445263169982e-08	1.00532716090333e-06	-	6	2780051	2781228	-	1012	protein_coding	Ammecr1 family protein [Source:UniProtKB/TrEMBL;Acc:G4NHE6]	-
MGG_04860	618.816684618754	581.234057034835	1263.62880683074	1278.10545679636	600.025370826795	1270.86713181355	-1.08282	5.76886973317003e-08	1.00791769021369e-06	-	3	3754472	3756061	+	1590	protein_coding	Porphobilinogen deaminase [Source:UniProtKB/TrEMBL;Acc:G4N2C1]	-
MGG_03028	342.345359393924	276.109576208175	870.151827476786	686.507138922798	309.227467801049	778.329483199792	-1.33253	5.92569416799391e-08	1.03187793958605e-06	-	7	589657	591273	+	1552	protein_coding	Nicotinate-nucleotide diphosphorylase [Source:UniProtKB/TrEMBL;Acc:G4NKT8]	-
MGG_02449	7074.47203318989	6222.29309366761	3661.68502428645	2943.22799498238	6648.38256342875	3302.45650963442	1.00933006795608	5.96953708091708e-08	1.03778867693622e-06	-	1	1913924	1915820	+	1524	protein_coding	Tyrosyl-tRNA synthetase [Source:UniProtKB/TrEMBL;Acc:G4MRV8]	-
MGG_01906	43.9160227793954	40.2464805998356	223.166047991797	160.290453327597	42.0812516896155	191.728250659697	-2.18902	6.08671466449009e-08	1.05640777860678e-06	-	6	678866	680344	+	1340	protein_coding	Nicotianamine synthase 3 [Source:UniProtKB/TrEMBL;Acc:G4NG29]	-
MGG_05456	4598.20720328806	5293.81614587605	8810.16490339544	11105.3866052166	4946.01167458206	9957.77575430601	-1.00948	6.24395431164393e-08	1.08190699254485e-06	-	1	5280887	5281926	+	960	protein_coding	Putative uncharacterized protein [Source:UniProtKB/TrEMBL;Acc:G4MLT1]	-
MGG_10111	131.748068338186	131.971017780856	369.985816407452	389.126166301863	131.859543059521	379.555991354657	-1.5252	6.71856616067792e-08	1.16222325185456e-06	-	4	4608810	4610362	+	1297	protein_coding	Glucose and ribitol dehydrogenase [Source:UniProtKB/TrEMBL;Acc:G4N8T4]	-
MGG_00845	3727.87147911459	4486.08	1678.64	2193.44830869343	4106.9750594993	1936.04383045621	1.08520822258159	6.80086191558351e-08	1.17452117728273e-06	-	5	1417741	1422470	+	4639	protein_coding	Putative uncharacterized protein [Source:UniProtKB/TrEMBL;Acc:G4NE15]	-
MGG_01539	1309.49595196743	1366.50841106419	653.83736867772	623.234591556642	1338.00218151581	638.535980117181	1.06717265554718	6.83214153091419e-08	1.17798256033838e-06	-	2	3943772	3944072	-	213	protein_coding	Putative uncharacterized protein [Source:UniProtKB/TrEMBL;Acc:G4MTF4]	-
MGG_02000	1141.81659226428	1491.92767618926	2857.11269336866	2680.64692341283	1316.87213422677	2768.87980839074	-1.07198	6.89606953869006e-08	1.18705249546942e-06	-	1	188889	190885	-	1997	protein_coding	Putative uncharacterized protein [Source:UniProtKB/TrEMBL;Acc:G4MME5]	-
MGG_08315	178.658365397995	206.848190989853	48.9399228052185	17.9272217537443	192.753278193924	33.4335722794814	2.52117526217336	7.06164069347478e-08	1.21356031786387e-06	-	2	7897646	7899894	-	2249	protein_coding	1-phosphatidylinositol-4,5-bisphosphate phosphodiesterase delta-1 [Source:UniProtKB/TrEMBL;Acc:G4MWU9]	PI-PLC-X
MGG_07463	493.057164841394	506.356883825839	1358.57225707287	984.942653999836	499.707024333617	1171.75745553635	-1.22978	7.31181904283292e-08	1.25449752906739e-06	-	3	730584	732682	+	1966	protein_coding	D-galacturonic acid reductase [Source:UniProtKB/TrEMBL;Acc:G4N181]	GFO_IDH_MocA
MGG_04540	956.171586878655	786.210318694463	2194.47	1679.88613257146	871.190952786559	1937.17613557873	-1.15329	7.41920804603354e-08	1.27084245010735e-06	-	2	969380	971464	-	1725	protein_coding	Inosine-uridine preferring nucleoside hydrolase [Source:UniProtKB/TrEMBL;Acc:G4MST1]	-
MGG_07597	1643.85657994692	1619.21887064455	2948.14094978637	3608.64428478313	1631.53772529573	3278.39261728475	-1.00667	7.62609305469965e-08	1.30414899661364e-06	-	3	1153967	1156181	+	2137	protein_coding	Putative uncharacterized protein [Source:UniProtKB/TrEMBL;Acc:G4N2J8]	MFS_1
MGG_12264	103.801508387662	87.0447138554584	316.151901321712	296.326430164833	95.4231111215602	306.239165743272	-1.6832	7.83667688402733e-08	1.33797856311496e-06	-	2	5483647	5484733	-	882	protein_coding	Putative uncharacterized protein [Source:UniProtKB/TrEMBL;Acc:G4MXP1]	FMN_red
MGG_02619	269.484685237199	306.996410156886	766.399191129722	642.216355766489	288.240547697043	704.307773448106	-1.28884	7.87849331442676e-08	1.3407507372587e-06	-	7	2175963	2179859	+	3746	protein_coding	Hydroxyquinol 1,2-dioxygenase [Source:UniProtKB/TrEMBL;Acc:G5EHX9]	-
MGG_03476	261.499953822764	205.91222632474	663.625353238763	553.63478945387	233.706090073752	608.630071346317	-1.38182	8.12889383878111e-08	1.38112146048529e-06	-	4	1743993	1746186	+	2080	protein_coding	Protein-L-isoaspartate O-methyltransferase [Source:UniProtKB/TrEMBL;Acc:G4N828]	-
MGG_14679	159.694628288711	175.961357041142	447.310894439698	453.453256124122	167.827992664926	450.38207528191	-1.42378	8.48186068225912e-08	1.43643530746563e-06	-	5	2768785	2770847	-	1714	protein_coding	Tryptophanyl-tRNA synthetase [Source:UniProtKB/TrEMBL;Acc:G4NC02]	-
novel.386	1392.3375403922	1511.58293415662	423.819731493193	717.088870149774	1451.96023727441	570.454300821483	1.34865460445214	8.56714509027982e-08	1.44853841905489e-06	-	5	2200064	2201925	+	1862	-	- && - && -	-
MGG_03963	35.9312913649599	34.6306926091609	137.031783854612	215.126661044932	35.2809919870604	176.079222449772	-2.31863	8.6959925549928e-08	1.46795635996762e-06	-	6	2413405	2417181	-	2840	protein_coding	Putative uncharacterized protein [Source:UniProtKB/TrEMBL;Acc:G4NH24]	-
MGG_03998	101.805325534053	79.5569965345588	355.303839565887	262.58107156955	90.6811610343059	308.942455567718	-1.77007	9.59976306928284e-08	1.61272942716814e-06	-	6	2282742	2284135	+	1394	protein_coding	Phospholipase/Carboxylesterase superfamily protein [Source:UniProtKB/TrEMBL;Acc:G4NGX7]	-
MGG_10671	358.314822222795	382.809548030995	138.010582310716	113.890585259082	370.562185126895	125.950583784899	1.55601097984844	9.65499313471944e-08	1.61941268850022e-06	-	4	106462	108451	+	1709	protein_coding	Pentalenene synthase [Source:UniProtKB/TrEMBL;Acc:G4N9T4]	-
MGG_01470	1508.11614590151	1444.19347826852	2647.64982376232	3563.29895917071	1476.15481208502	3105.47439146652	-1.07287	9.71178980035315e-08	1.62633694052879e-06	-	2	3681010	3682634	+	1164	protein_coding	Putative uncharacterized protein [Source:UniProtKB/TrEMBL;Acc:G4MSK5]	-
MGG_11387	525.994181925941	589.657739020848	239.805621745571	184.544929817957	557.825960473394	212.175275781764	1.39373123026574	1.00392395467477e-07	1.67849040141238e-06	-	2	897689	902472	-	4500	protein_coding	DNA repair protein RAD50 [Source:UniProtKB/TrEMBL;Acc:G4MSF1]	-
MGG_06237	102.803416960858	65.5175265578719	313.215505953399	279.453750867191	84.1604717593647	296.334628410295	-1.81818	1.01070407821002e-07	1.68713548596746e-06	-	4	4446965	4448794	+	1830	protein_coding	Putative uncharacterized protein [Source:UniProtKB/TrEMBL;Acc:G4N8I9]	-
MGG_02188	1203.69826072616	683.254205532093	3034.27521392355	2050.03053466347	943.476233129125	2542.15287429351	-1.43049	1.01745081098478e-07	1.69569743267941e-06	-	1	891962	893720	-	1680	protein_coding	Glutamyl-tRNA(Gln) amidotransferase subunit A [Source:UniProtKB/TrEMBL;Acc:G4MP85]	Amidase
MGG_00769	1396.32990609941	1170.89179605568	637.197794923945	493.525869456021	1283.61085107755	565.361832189983	1.18232320166986	1.04189093315366e-07	1.73367343686505e-06	-	5	1696096	1698488	-	2306	protein_coding	Putative uncharacterized protein [Source:UniProtKB/TrEMBL;Acc:G4NEL2]	MOSC
MGG_01256	533.978913340376	460.494615235329	1277.3319852162	995.488078560863	497.236764287853	1136.41003188853	-1.193	1.0751980209556e-07	1.78626004020246e-06	-	2	2871410	2873743	-	2105	protein_coding	Phosphoribosylaminoimidazole carboxylase [Source:UniProtKB/TrEMBL;Acc:G4MXN0]	-
MGG_15495	356.318639369186	292.020975515086	910.282564177065	693.888936115516	324.169807442136	802.085750146291	-1.30779	1.09116514113484e-07	1.80991838204376e-06	-	2	94698	95731	-	950	protein_coding	Putative uncharacterized protein [Source:UniProtKB/TrEMBL;Acc:G4MXF5]	-
MGG_00851	229.561028165022	196.552579673616	607.833841240814	498.798581736534	213.056803919319	553.316211488674	-1.37766	1.09973418378925e-07	1.82125014986772e-06	-	5	1395864	1399091	+	3228	protein_coding	Putative uncharacterized protein [Source:UniProtKB/TrEMBL;Acc:G4NE08]	-
MGG_04042	472.097244878501	401.528841333244	998.374425226458	942.760955755732	436.813043105872	970.567690491095	-1.15224	1.16654150735376e-07	1.92580387741566e-06	-	6	2141702	2145418	+	3639	protein_coding	Leucyl-tRNA synthetase [Source:UniProtKB/TrEMBL;Acc:G4NGS3]	-
MGG_03754	1551.0340772541	1714.68726648602	849.597059898594	697.052563483824	1632.86067187006	773.324811691209	1.07798157623226	1.17672980028735e-07	1.93727591729149e-06	-	6	3170200	3172772	+	2455	protein_coding	Putative uncharacterized protein [Source:UniProtKB/TrEMBL;Acc:G4NHQ8]	-
MGG_00411	107.79387409488	72.0692792136591	297.554730655729	308.980939638064	89.9315766542694	303.267835146897	-1.75538	1.17718664439061e-07	1.93727591729149e-06	-	5	2973275	2976274	-	3000	protein_coding	Putative uncharacterized protein [Source:UniProtKB/TrEMBL;Acc:G4NCD1]	-
MGG_03080	515.015176231092	438.03146327263	1183.36733343018	969.124517158297	476.523319751861	1076.24592529424	-1.17592	1.21860671725283e-07	2.00229689921025e-06	-	7	366274	369604	-	3331	protein_coding	Ribosome biogenesis protein Sqt1 [Source:UniProtKB/TrEMBL;Acc:G5EH56]	-
MGG_06036	80.8454055711598	114.18768914372	303.427521392355	330.071788760117	97.5165473574397	316.749655076236	-1.69799	1.27228862515499e-07	2.08723030633799e-06	-	3	2349271	2351868	-	1802	protein_coding	General amino acid permease [Source:UniProtKB/TrEMBL;Acc:G4N4W6]	AA_permease
MGG_16750	766.534215785811	642.071760267145	289.724343006894	302.653684901449	704.302988026478	296.189013954171	1.24960469031845	1.31391501608356e-07	2.15215173650062e-06	-	3	2409262	2410790	+	1440	protein_coding	Putative uncharacterized protein [Source:UniProtKB/TrEMBL;Acc:G4N4Y7]	Ribonuc_L-PSP
MGG_00698	227.564845311413	204.040296994515	720.395663692817	472.435020333969	215.802571152964	596.415342013393	-1.46743	1.42256152096595e-07	2.32647619723652e-06	-	5	1943070	1944300	-	1093	protein_coding	Putative uncharacterized protein [Source:UniProtKB/TrEMBL;Acc:G4NEZ9]	-
MGG_09541	966.153	820.841011303624	1751.07043797072	1901.34	893.496756225162	1826.20524316186	-1.03146	1.44826610297691e-07	2.36114674300263e-06	-	3	3329455	3331461	-	1836	protein_coding	Gamma-glutamyltranspeptidase [Source:UniProtKB/TrEMBL;Acc:G4N1C2]	-
MGG_09217	162.688902569124	142.266629097093	473.738452754515	378.580741740837	152.477765833109	426.159597247676	-1.48368	1.52358187201335e-07	2.48007900067018e-06	-	1	3805779	3807862	+	1987	protein_coding	Putative uncharacterized protein [Source:UniProtKB/TrEMBL;Acc:G4MPS8]	-
MGG_09793	110.788148375293	47.7341979207353	5.87279073662623	2.10908491220522	79.2611731480142	3.99093782441572	4.29630900269446	1.53336977969089e-07	2.49214192255807e-06	-	6	4107318	4108248	+	823	protein_coding	DJ-1/PfpI family protein [Source:UniProtKB/TrEMBL;Acc:G4NIM6]	DJ-1_PfpI
MGG_08722	1078.9368323756	1403.94699766868	2304.09156566969	3464.17196829707	1241.44191502214	2884.13176698338	-1.21579	1.59624871421917e-07	2.59032124940551e-06	-	6	346015	352495	+	6290	protein_coding	Putative uncharacterized protein [Source:UniProtKB/TrEMBL;Acc:G4NFT7]	-
MGG_04106	348.33390795475	393.105159347232	832.95748614482	825.706743128343	370.719533650991	829.332114636581	-1.16133	1.60720293227225e-07	2.60406620386553e-06	-	6	1942504	1944420	+	1632	protein_coding	Putative uncharacterized protein [Source:UniProtKB/TrEMBL;Acc:G4NIV2]	-
MGG_01229	1231.64482067668	1202.71459466951	2160.20819262235	3318.64510935491	1217.17970767309	2739.42665098863	-1.17017	1.67409411030451e-07	2.70408760528847e-06	-	2	2765033	2766021	+	810	protein_coding	Putative uncharacterized protein [Source:UniProtKB/TrEMBL;Acc:G4MXJ3]	-
MGG_01186	1811.53593965006	1213.94617065086	3548.14440337834	3124.60929743203	1512.74105515046	3336.37685040519	-1.14142	1.69523127031829e-07	2.73401683180717e-06	-	2	2552743	2554666	-	1821	protein_coding	Putative uncharacterized protein [Source:UniProtKB/TrEMBL;Acc:G4MWX4]	Acetyltransf_1
MGG_03439	3792.74742185688	3027.8456916388	7476.06260772518	6192.27330223452	3410.29655674784	6834.16795497985	-1.00299	1.72300544311007e-07	2.77454163749967e-06	-	4	1863702	1865100	-	1330	protein_coding	Acid phosphatase [Source:UniProtKB/TrEMBL;Acc:G4N8C6]	-
MGG_06587	1286.53984915093	1435.76979628251	566.724306084431	704.434360676543	1361.15482271672	635.579333380487	1.09919770517173	1.99786572349319e-07	3.20729347310553e-06	-	4	3187514	3189604	+	1783	protein_coding	Leucyl aminopeptidase [Source:UniProtKB/TrEMBL;Acc:G4N6A5]	-
MGG_08611	640.774696008452	637.391936941583	1672.76656148237	1189.52389048374	639.083316475017	1431.14522598306	-1.16337	2.04940916453983e-07	3.28500860426163e-06	-	1	7569175	7570836	+	1581	protein_coding	Putative uncharacterized protein [Source:UniProtKB/TrEMBL;Acc:G4MKZ9]	DAO
MGG_11914	1342.43296905197	1321.58210713879	656.773764046033	656.979950151925	1332.00753809538	656.876857098979	1.01989332304551	2.06280463606377e-07	3.30143221371855e-06	-	1	1759519	1762050	-	2195	protein_coding	Putative uncharacterized protein [Source:UniProtKB/TrEMBL;Acc:G4MRG0]	-
MGG_00857	720.622010152807	672.022629550744	1675.70295685068	1300.25084837452	696.322319851775	1487.9769026126	-1.09585	2.26487081243637e-07	3.61379615323752e-06	-	5	1360439	1362916	-	2478	protein_coding	Putative uncharacterized protein [Source:UniProtKB/TrEMBL;Acc:G4NDZ8]	-
MGG_03774	92.8225026928131	84.2368198601211	385.646591705122	233.053882798677	88.5296612764671	309.350237251899	-1.8062	2.30580112056069e-07	3.67351263629752e-06	-	6	3105542	3108002	-	2177	protein_coding	CAIB/BAIF family enzyme [Source:UniProtKB/TrEMBL;Acc:G4NHN7]	CoA_transf_3
MGG_10273	92.8225026928131	108.571901153045	277.978761533641	349.053552969963	100.697201922929	313.516157251802	-1.6374	2.33048220441119e-07	3.7071995370019e-06	-	supercont8.8	219342	220598	-	1200	protein_coding	Putative uncharacterized protein [Source:UniProtKB/TrEMBL;Acc:Q2KEJ6]	-
MGG_05275	186.643096812431	204.040296994515	553.999926155074	451.344171211916	195.341696903473	502.672048683495	-1.36367	2.39603278447638e-07	3.80569873934332e-06	-	3	5242077	5244292	-	2048	protein_coding	Glutamyl-tRNA synthetase [Source:UniProtKB/TrEMBL;Acc:G4N5N7]	-
MGG_09264	916.247929806478	1184.93126603237	479.611243491142	462.944138229045	1050.58959791942	471.277690860093	1.15669887824554	2.41590460099585e-07	3.83145657068676e-06	-	1	3985107	3987208	-	2102	protein_coding	Urease accessory protein UreD [Source:UniProtKB/TrEMBL;Acc:G4MQ94]	-
MGG_02294	0	2.80789399533737	96.9010471543327	42.1816982441043	1.40394699766868	69.5413726992185	-5.59718	2.47050914898277e-07	3.91213707081365e-06	-	1	1286632	1288591	-	1620	protein_coding	Ent-kaurene oxidase [Source:UniProtKB/TrEMBL;Acc:G4MQ54]	p450
MGG_01300	2562.1	2704.00191750989	4488.76971969464	7055.94357378255	2633.05130505844	5772.3566467386	-1.13231	2.49845724986556e-07	3.95042644801519e-06	-	2	3031763	3033218	+	1359	protein_coding	L-galactonate dehydratase [Source:UniProtKB/TrEMBL;Acc:G4MY85]	-
MGG_03309	236.547668152653	83.3008551950086	1781.41319010995	1992.03069957783	159.924261673831	1886.72194484389	-3.56099	2.52431654155088e-07	3.97930982031246e-06	-	4	2316056	2317168	-	1113	protein_coding	Putative uncharacterized protein [Source:UniProtKB/TrEMBL;Acc:G4N989]	-
MGG_09354	164.685085422733	150.690311083105	395.434576266166	441.853289106993	157.687698252919	418.643932686579	-1.40878	2.70153331813977e-07	4.25227834445334e-06	-	6	3580233	3584060	+	2731	protein_coding	Putative uncharacterized protein [Source:UniProtKB/TrEMBL;Acc:G4NI44]	OPT
MGG_14884	212.593473909346	222.759590296765	41.1095351563836	68.5452596466696	217.676532103055	54.8273974015266	1.99244657428337	2.73759997285768e-07	4.30258778342834e-06	-	4	2048369	2050313	+	1557	protein_coding	Putative uncharacterized protein [Source:UniProtKB/TrEMBL;Acc:G4N8N9]	-
MGG_05503	215.587748189759	162.857851729567	576.512290645474	446.071458931403	189.222799959663	511.291874788439	-1.43529	2.77784788631499e-07	4.35930829225151e-06	-	1	5453386	5454827	+	1380	protein_coding	High-affinity nickel-transporter nixA [Source:UniProtKB/TrEMBL;Acc:G4MM76]	-
novel.366	1691.76496843353	1621.09079997477	868.194230564577	530.434855419612	1656.42788420415	699.314542992095	1.2433813315851	2.80498445542921e-07	4.39531420721441e-06	-	4	4665424	4670116	-	4606	-	- && P0CT42.1 RecName: Full=Transposon Tf2-7 polyprotein; AltName: Full=Retrotransposable element Tf2 155 kDa protein >P0CT43.1 RecName: Full=Transposon Tf2-8 polyprotein; AltName: Full=Retrotransposable element Tf2 155 kDa protein && -	-
MGG_05981	1227.65245496946	1311.28649582255	358.24	637.998185942078	1269.46947539601	498.119210438139	1.35060644346744	2.88858035011766e-07	4.5195504194453e-06	-	3	2180644	2181515	+	741	protein_coding	Glutamine amidotransferase subunit pdxT [Source:UniProtKB/TrEMBL;Acc:G4N4K4]	-
MGG_11362	3184.90974293297	3527.65082280885	1444.70652121005	1887.63099642367	3356.28028287091	1666.16875881686	1.01059604129296	3.05764386736717e-07	4.76983343178721e-06	-	2	1314132	1318771	-	4287	protein_coding	Putative uncharacterized protein [Source:UniProtKB/TrEMBL;Acc:G4MTP7]	-
MGG_09738	108.791965521684	112.315759813495	366.070622583035	291.05371788432	110.553862667589	328.562170233677	-1.57173	3.09615055991149e-07	4.8155706705567e-06	-	4	5344120	5345979	-	1860	protein_coding	Beta-glucosidase A [Source:UniProtKB/TrEMBL;Acc:G4NA47]	Glyco_hydro_1
MGG_16729	66.8721255958976	63.645597227647	237.848024833362	216.181203501035	65.2588614117723	227.014614167198	-1.79901	3.12768430504209e-07	4.85740956588981e-06	-	3	2166905	2168637	-	1733	protein_coding	Putative uncharacterized protein [Source:UniProtKB/TrEMBL;Acc:G4N4J7]	-
MGG_11489	1077.9387409488	1730.59866579293	414.031746932149	647.489068047002	1404.26870337086	530.760407489575	1.40450730737267	3.22826000157257e-07	5.00619076871084e-06	-	5	1522685	1527957	+	5188	protein_coding	Putative uncharacterized protein [Source:UniProtKB/TrEMBL;Acc:G4NEA4]	-
MGG_07789	299.427428041333	234.927130943227	786.953958707914	571.562011207614	267.17727949228	679.257984957764	-1.34714	3.29378983914091e-07	5.10026571399028e-06	-	3	5765253	5767583	-	2262	protein_coding	3-phytase [Source:UniProtKB/TrEMBL;Acc:G4N124]	-
MGG_08778	1.99618285360888	6.55175265578719	61.6643027345754	79.0906842076956	4.27396775469804	70.3774934711355	-4.02733	3.30077440582765e-07	5.10354249207836e-06	-	6	143704	145125	-	1336	protein_coding	Aromatic ring-opening dioxygenase [Source:UniProtKB/TrEMBL;Acc:G4NFM2]	-
MGG_01485	926.228844074522	1563.99695540291	319.088296690025	552.580246997767	1245.11289973872	435.834271843896	1.51542496338388	3.33926157124254e-07	5.15544610476223e-06	-	2	3743125	3747171	+	3648	protein_coding	Putative uncharacterized protein [Source:UniProtKB/TrEMBL;Acc:G4MSY3]	MFS_1
MGG_02813	1248.61237493236	1162.46811406967	547.148336962343	619.016421732231	1205.54024450101	583.082379347287	1.04811893207602	3.43959358660628e-07	5.3025381718226e-06	-	7	1415653	1417904	-	1957	protein_coding	Malate synthase [Source:UniProtKB/TrEMBL;Acc:G4NIW7]	-
MGG_06880	384.26519931971	339.755173435822	832.95748614482	768.761450498802	362.010186377766	800.859468321811	-1.14594	3.47903603552171e-07	5.35546765937945e-06	-	1	3102674	3104448	+	1681	protein_coding	Phytanoyl-CoA dioxygenase [Source:UniProtKB/TrEMBL;Acc:G4MMX5]	PhyH
MGG_03549	385.263290746515	594.33756234641	145.840969959551	190.872184554572	489.800426546462	168.356577257062	1.54208000776665	3.55045879150011e-07	5.45739875532194e-06	-	4	1493791	1496668	-	2805	protein_coding	DNA repair protein rhp54 [Source:UniProtKB/TrEMBL;Acc:G4N7P2]	SNF2_N
MGG_07482	652.751793130105	628.968254955571	1220.56167476215	1399.37783924816	640.860024042838	1309.96975700516	-1.03137	3.57418394392807e-07	5.47780267312836e-06	-	3	788696	790870	-	2008	protein_coding	Putative uncharacterized protein [Source:UniProtKB/TrEMBL;Acc:G4N1L0]	-
MGG_17655	99.8091426804442	73.941208543884	236.869226377258	361.708062443195	86.8751756121641	299.288644410226	-1.78505	3.58927841106506e-07	5.48489877306049e-06	-	6	1343327	1344395	-	890	protein_coding	Putative uncharacterized protein [Source:UniProtKB/TrEMBL;Acc:G4NFE4]	Chromo
MGG_14930	227.564845311413	204.976261659628	594.130662855353	482.980444894995	216.27055348552	538.555553875174	-1.31692	3.60867630903437e-07	5.50651437374197e-06	-	6	3720418	3722012	-	1428	protein_coding	FAD dependent oxidoreductase superfamily protein [Source:UniProtKB/TrEMBL;Acc:G4NI92]	DAO
MGG_11870	1080.93301522921	1213.94617065086	564.766709172222	544.143907348946	1147.43959294003	554.455308260584	1.04930080511925	3.66439697734413e-07	5.58341184789223e-06	-	1	2480918	2483879	-	2962	protein_coding	Putative uncharacterized protein [Source:UniProtKB/TrEMBL;Acc:G4ML73]	-
MGG_01547	709.643004457958	637.391936941583	295.59713374352	296.326430164833	673.51747069977	295.961781954177	1.18617084328569	3.76759224343197e-07	5.72401007070976e-06	-	2	3970822	3972028	+	1057	protein_coding	Putative uncharacterized protein [Source:UniProtKB/TrEMBL;Acc:G4MTG3]	-
MGG_16179	194.627828226866	195.616615008503	420.883336124879	640.107270854283	195.122221617685	530.495303489581	-1.44238	3.8011696918309e-07	5.76666597387314e-06	-	1	2880968	2881517	+	440	protein_coding	Putative uncharacterized protein [Source:UniProtKB/TrEMBL;Acc:G4MM36]	Chromo
MGG_14929	77.8511312907465	89.8526078507958	266.233180060389	264.690156481755	83.8518695707711	265.461668271072	-1.66191	3.91198945375658e-07	5.92373411965022e-06	-	6	3722323	3723155	-	729	protein_coding	Putative uncharacterized protein [Source:UniProtKB/TrEMBL;Acc:G4NI93]	Hydrolase
MGG_10605	323.381622284639	277.982	1228.39206241099	575.780181032024	300.681563911519	902.086121721505	-1.58574	3.91600471708252e-07	5.92373411965022e-06	-	1	6490239	6492448	-	2091	protein_coding	Kelch repeats protein [Source:UniProtKB/TrEMBL;Acc:G4MQ01]	-
MGG_02694	628.797598886798	640.19983093692	245.678412482197	296.326430164833	634.498714911859	271.002421323515	1.22797845942894	3.94382147964572e-07	5.95721622062335e-06	-	7	1854860	1857302	+	2079	protein_coding	Putative uncharacterized protein [Source:UniProtKB/TrEMBL;Acc:G5EH98]	-
MGG_06903	157.698445435102	135.714876441306	353.346242653678	459.780510860737	146.706660938204	406.563376757208	-1.47063	4.08965748615903e-07	6.1509152693551e-06	-	1	3200147	3201705	+	1480	protein_coding	Putative uncharacterized protein [Source:UniProtKB/TrEMBL;Acc:G4MN03]	-
MGG_00920	89.8282284123998	96.404360506583	295.59713374352	271.01741121837	93.1162944594914	283.307272480945	-1.60512	4.26280820735335e-07	6.38385977681217e-06	-	5	1141065	1142740	-	1676	protein_coding	YagE family protein [Source:UniProtKB/TrEMBL;Acc:G4NDG7]	-
MGG_11311	689.681175921869	747.835767424853	1323.33551265311	1666.17708064212	718.758471673361	1494.75629664762	-1.05601	4.30837665309798e-07	6.44289763971841e-06	-	2	2159429	2161568	-	1815	protein_coding	Putative uncharacterized protein [Source:UniProtKB/TrEMBL;Acc:G4MW01]	-
MGG_02740	766.534215785811	678.574382206531	326.91868433886	319.52636419909	722.554298996171	323.222524268975	1.16035018996945	4.45655625591048e-07	6.65499704141162e-06	-	7	1696403	1698281	-	1699	protein_coding	Putative uncharacterized protein [Source:UniProtKB/TrEMBL;Acc:G5EI48]	SET
MGG_07307	5827.85584111114	5880.66599090156	2316.81594559905	3384.02674163327	5854.26091600635	2850.42134361616	1.03849	4.63977424795263e-07	6.90356944812133e-06	-	2	7183086	7184668	-	1347	protein_coding	NADH-cytochrome b5 reductase 2 [Source:UniProtKB/TrEMBL;Acc:G4MUZ9]	NAD_binding_1
MGG_07793	27.9465599505244	49.6061272509602	148.777365327864	213.017576132727	38.7763436007423	180.897470730296	-2.21815	4.64277063905899e-07	6.90356944812133e-06	-	3	5778116	5779344	+	1038	protein_coding	Dehydrogenase/reductase SDR family member 13 [Source:UniProtKB/TrEMBL;Acc:G4N128]	adh_short
novel.237	8.98282284123998	13.1035053115744	62.6431011906797	138.145061749442	11.0431640764072	100.394081470061	-3.17982	4.66233731666084e-07	6.92284448874724e-06	-	3	1601967	1602911	+	886	-	- && - && -	-
MGG_13875	2417.37743572036	1828.87495562974	4926.2926295733	3841.6981675818	2123.12619567505	4383.99539857755	-1.04627	4.86787755091918e-07	7.21781617627805e-06	-	3	5962500	5963930	+	1431	protein_coding	Putative uncharacterized protein [Source:UniProtKB/TrEMBL;Acc:G4N1I9]	Abhydrolase_1
MGG_10059	486.070524853763	500.741095835164	1075.6995032587	974.39722943881	493.405810344464	1025.04836634876	-1.05491	4.89241782499781e-07	7.24395707054408e-06	-	4	4774882	4776799	-	1918	protein_coding	Gelsolin repeat-containing protein [Source:UniProtKB/TrEMBL;Acc:G4N933]	-
MGG_11774	126.757611204164	156.30609907378	32.3003490514442	24.2545	141.531855138972	28.2774127709021	2.32143439812697	4.93202687896364e-07	7.29230434022226e-06	-	1	3600956	3603724	+	2541	protein_coding	Endoglucanase [Source:UniProtKB/TrEMBL;Acc:G4MPB3]	-
MGG_02450	1055.9807295591	1067.93568289331	457.098879000741	551.525704541664	1061.95820622621	504.312291771203	1.07479747774422	5.23740600531838e-07	7.7220432002465e-06	-	1	1917030	1919394	+	2279	protein_coding	Putative uncharacterized protein [Source:UniProtKB/TrEMBL;Acc:G4MRV9]	-
MGG_10014	88.8301369855953	62.7096325625346	355.303839565887	205.635778940009	75.7698847740649	280.469809252948	-1.89036	5.49049411569379e-07	8.08382722118231e-06	-	4	4935731	4937466	-	1314	protein_coding	Putative uncharacterized protein [Source:UniProtKB/TrEMBL;Acc:G4N9D0]	FAD_binding_3
MGG_00578	166.681268276342	207.784155654965	54.8127135418448	26.3635614025652	187.232711965654	40.588137472205	2.2014579666377	5.68750635179584e-07	8.36214994191807e-06	-	5	2429686	2431799	+	2015	protein_coding	Putative uncharacterized protein [Source:UniProtKB/TrEMBL;Acc:G4NBC1]	Abhydrolase_1
MGG_03392	208.601108202128	185.321003692266	54.8127135418448	51.6725803490278	196.961055947197	53.2426469454363	1.88663519052946	5.70210887221545e-07	8.3718777741505e-06	-	4	2045650	2047987	+	1527	protein_coding	Putative uncharacterized protein [Source:UniProtKB/TrEMBL;Acc:G4N8N8]	p450
MGG_04120	1523.08751730358	1289.75930852496	737.035237446591	470.325935421763	1406.42341291427	603.680586434177	1.2193921592045	5.75162035393919e-07	8.43276030354469e-06	-	6	1884327	1887178	-	2852	protein_coding	Putative uncharacterized protein [Source:UniProtKB/TrEMBL;Acc:G4NIT7]	Pyr_redox_2
MGG_13934	7.98473141443554	9.35964665112456	71.4522872956191	90.6906512248244	8.67218903278005	81.0714692602217	-3.22256	6.12792691538164e-07	8.95942229483203e-06	-	4	94197	95691	+	1303	protein_coding	Putative uncharacterized protein [Source:UniProtKB/TrEMBL;Acc:G4N9T2]	-
MGG_16315	221.576296750586	223.695554961877	461.014072825159	695.998021027722	222.635925856232	578.50604692644	-1.37708	6.22829790253568e-07	9.09348842789437e-06	-	1	4687780	4690313	+	2330	protein_coding	Putative uncharacterized protein [Source:UniProtKB/TrEMBL;Acc:G4MS48]	BTB
MGG_06081	1339.43869477156	1342.17332977126	724.310857517234	571.562011207614	1340.80601227141	647.936434362424	1.04872005337646	6.27599078733634e-07	9.15037711038203e-06	-	3	2512633	2516656	+	3951	protein_coding	Putative uncharacterized protein [Source:UniProtKB/TrEMBL;Acc:G4N580]	-
MGG_06089	673.711713092998	857.34363324301	1474.07047489318	1697.8133543252	765.527673168004	1585.94191460919	-1.05037	6.41238670808832e-07	9.3362569251236e-06	-	3	2538694	2540039	-	1346	protein_coding	Ribokinase [Source:UniProtKB/TrEMBL;Acc:G4N589]	PfkB
MGG_01125	873.329998453887	1395.52331568267	421.862134580984	512.507633665868	1134.42665706828	467.184884123426	1.28053738216621	6.65168610324212e-07	9.67123792236992e-06	-	5	448034	450813	-	2627	protein_coding	Amine oxidase [Source:UniProtKB/TrEMBL;Acc:G4NC76]	Amino_oxidase
MGG_01892	279.465599505244	253.646424245476	672.434539343703	565.234756470998	266.55601187536	618.83464790735	-1.21566	6.93046807565887e-07	1.00435123718499e-05	-	2	5238910	5241107	+	2198	protein_coding	Pyruvate decarboxylase [Source:UniProtKB/TrEMBL;Acc:G4MWQ1]	TPP_enzyme_N
MGG_12978	144.723256886644	141.330664431981	320.067095146129	514.616718578073	143.026960659313	417.341906862101	-1.54433	6.93647138912458e-07	1.00435123718499e-05	-	3	3704215	3705915	+	1518	protein_coding	Kynurenine 3-monooxygenase [Source:UniProtKB/TrEMBL;Acc:G4N2A7]	FAD_binding_3
MGG_04699	1724.70198551808	1563.99695540291	612.727833521336	898.470172599423	1644.3494704605	755.599003060379	1.12231594214003	7.17756230150971e-07	1.03497091618606e-05	-	2	1273360	1277418	-	3809	protein_coding	C2H2 finger domain-containing protein FlbC [Source:UniProtKB/TrEMBL;Acc:G4MTC9]	-
MGG_00045	642.770878862061	445.519180593529	221.208451079588	200.363066659496	544.145029727795	210.785758869542	1.36745163759405	7.26199138048506e-07	1.04570680826408e-05	-	5	4311449	4313753	+	1890	protein_coding	Maltose permease MAL61 [Source:UniProtKB/TrEMBL;Acc:G4NEU2]	Sugar_tr
MGG_02726	150.711805447471	131.971017780856	382.710196336809	364.871689811503	141.341411614164	373.790943074156	-1.40366	7.49406273949483e-07	1.0761679410702e-05	-	7	1736018	1738144	+	2127	protein_coding	Glutamyl-tRNA(Gln) amidotransferase subunit A [Source:UniProtKB/TrEMBL;Acc:G4NJ74]	Amidase
MGG_15519	0	0	47.9611243491142	47.4544105246174	0	47.7077674368658	-8.06796	7.56885528932121e-07	1.08542147740019e-05	-	2	338953	339529	+	273	protein_coding	Putative uncharacterized protein [Source:UniProtKB/TrEMBL;Acc:G4MYE2]	-
MGG_09874	8.98282284123998	8.42368198601211	81.2402718566628	76.9815992954904	8.70325241362604	79.1109355760766	-3.18504	8.02075816027278e-07	1.14708878300327e-05	-	6	3827764	3828766	+	717	protein_coding	Putative uncharacterized protein [Source:UniProtKB/TrEMBL;Acc:G4NID3]	-
MGG_10012	172.669816837168	205.91222632474	638.17659338005	401.780675775094	189.291021580954	519.978634577572	-1.45796	8.11302252976158e-07	1.15712673713593e-05	-	4	4940241	4941683	+	1443	protein_coding	Salicylate hydroxylase [Source:UniProtKB/TrEMBL;Acc:G4N9D2]	FAD_binding_3
MGG_05925	107.79387409488	135.714876441306	24.4699614026093	20.0363066659496	121.754375268093	22.2531340342794	2.4505389714074	8.17018965205107e-07	1.16369698535939e-05	-	3	1987451	1989110	-	1660	protein_coding	Putative uncharacterized protein [Source:UniProtKB/TrEMBL;Acc:G4N425]	-
MGG_00561	105.797691241271	91.7245371810207	17.6183722098787	9.49088210492348	98.7611142111458	13.5546271574011	2.85872033956238	8.29809710848869e-07	1.18031142453578e-05	-	5	2482365	2483585	+	1126	protein_coding	Putative uncharacterized protein [Source:UniProtKB/TrEMBL;Acc:G4NBE7]	-
MGG_10573	254.513313835133	275.173611543062	765.420392673618	532.543940331817	264.843462689097	648.982166502718	-1.29332	8.35792628850436e-07	1.18721058648227e-05	-	7	2845190	2846819	+	1473	protein_coding	Putative uncharacterized protein [Source:UniProtKB/TrEMBL;Acc:G5EI52]	-
MGG_09330	86.8339541319865	107.635936487932	241.76321865778	391.235251214068	97.2349453099595	316.499234935924	-1.70109	8.39175646223012e-07	1.19040301750417e-05	-	6	3658407	3660362	-	1860	protein_coding	Lipid phosphate phosphatase 1 [Source:UniProtKB/TrEMBL;Acc:G4NI72]	-
MGG_17398	28.9446513773288	23.3991166278114	218.272055711275	89.6361087687217	26.1718840025701	153.954082239998	-2.55896	8.41135413267591e-07	1.19157061314651e-05	-	5	2111770	2113163	-	1394	protein_coding	Putative uncharacterized protein [Source:UniProtKB/TrEMBL;Acc:G4NB12]	-
MGG_05239	1555.02644296132	2158.33451774932	657.752562502137	967.015432246092	1856.68048035532	812.383997374115	1.19307951641951	8.66722990581336e-07	1.22450904450999e-05	-	3	5095869	5100203	-	4335	protein_coding	DNA repair and recombination protein RAD26 [Source:UniProtKB/TrEMBL;Acc:G4N5C9]	SNF2_N
MGG_11075	5.98854856082665	12.1675406464619	82.2190703127672	83.3088540321061	9.07804460364429	82.7639621724366	-3.18179	8.68332341292627e-07	1.22513161961919e-05	-	5	10699	12751	+	1682	protein_coding	Putative uncharacterized protein [Source:UniProtKB/TrEMBL;Acc:G4NBD4]	p450
MGG_14823	326.375896565053	322.907809463797	681.243725448642	729.743379623005	324.641853014425	705.493552535824	-1.1197	8.86522642107396e-07	1.24911516898008e-05	-	4	5249599	5252383	+	2519	protein_coding	Putative uncharacterized protein [Source:UniProtKB/TrEMBL;Acc:G4NA14]	-
MGG_14071	1261.58756348081	1319.71017780856	578.469887557683	699.16164839603	1290.64887064469	638.815767976856	1.01504728939668	9.60585562422323e-07	1.35165348333869e-05	-	2	424038	425498	-	1373	protein_coding	Ubiquitin-conjugating enzyme [Source:UniProtKB/TrEMBL;Acc:G4MYH2]	UQ_con
MGG_09055	8.98282284123998	2.80789399533737	78.3038764883497	66.4361747344643	5.89535841828867	72.370025611407	-3.62994	9.69663383672568e-07	1.36259802292755e-05	-	7	2549731	2551125	-	1260	protein_coding	Putative uncharacterized protein [Source:UniProtKB/TrEMBL;Acc:G5EHD6]	-
MGG_10510	89.8282284123998	77.6850672043339	230.996435640632	295.27188770873	83.7566478083668	263.134161674681	-1.65169	1.00379776303583e-06	1.40581531883071e-05	-	1	4650914	4653004	-	1596	protein_coding	Ribonuclease T2 [Source:UniProtKB/TrEMBL;Acc:G4MS40]	Ribonuclease_T2
MGG_04779	110.788148375293	131.035053115744	282.872753814163	441.853289106993	120.911600745518	362.363021460578	-1.5822	1.00444116551007e-06	1.40581531883071e-05	-	1	6727111	6728036	+	876	protein_coding	Putative uncharacterized protein [Source:UniProtKB/TrEMBL;Acc:G4MQT0]	-
MGG_11005	72.8606741567243	74.8771732089965	2.93639536831311	9.49088210492348	73.8689236828604	6.2136387366183	3.58554968456566	1.03257670463016e-06	1.44326687928506e-05	-	5	151878	153530	+	1564	protein_coding	Putative uncharacterized protein [Source:UniProtKB/TrEMBL;Acc:G4NBM7]	-
MGG_02508	12.9751885484577	14.0394699766868	85.1554656810803	102.290618241953	13.5073292625723	93.7230419615167	-2.79355	1.07055383729537e-06	1.49435630843773e-05	-	1	2152850	2154097	-	887	protein_coding	Putative uncharacterized protein [Source:UniProtKB/TrEMBL;Acc:G4MKB2]	-
MGG_01027	1165.77078650759	1513.45486348684	602.939848960292	683.34351155449	1339.61282499722	643.141680257391	1.05902959234269	1.17853394215505e-06	1.64289512175683e-05	-	5	751086	754102	+	2852	protein_coding	Kinetochore protein ndc-80 [Source:UniProtKB/TrEMBL;Acc:G4NCT8]	-
MGG_05022	299.427428041333	329.459562119585	682.222523904746	684.398054010593	314.443495080459	683.31028895767	-1.11948	1.18924969634306e-06	1.65563141656896e-05	-	3	4334952	4335979	+	966	protein_coding	Putative uncharacterized protein [Source:UniProtKB/TrEMBL;Acc:G4N3U8]	NmrA
MGG_04845	427.183130672301	427.735851956393	781.081167971288	1205.34202732528	427.459491314347	993.211597648285	-1.21591	1.19989828032055e-06	1.66824054013267e-05	-	3	3692721	3693600	-	741	protein_coding	Phosphoribulokinase/uridine kinase [Source:UniProtKB/TrEMBL;Acc:G4N2A3]	-
MGG_16390	249.52285670111	203.104332329403	73.4098842078278	62.2180049100539	226.313594515257	67.8139445589409	1.73731816521675	1.25253433044461e-06	1.73911488556965e-05	-	1	5506737	5508511	+	1775	protein_coding	Putative uncharacterized protein [Source:UniProtKB/TrEMBL;Acc:G4MM98]	-
novel.333	91.8244112660087	104.828042492595	276.999963077537	291.05371788432	98.3262268793019	284.026840480929	-1.52968	1.26553509516374e-06	1.75484185219597e-05	-	4	5493646	5495354	+	1638	-	- && Q3TYA6.1 RecName: Full=M-phase phosphoprotein 8 && -	-
MGG_04819	729.604832994047	754.38752008064	259.381590867658	377.526199284734	741.996176537343	318.453895076196	1.22136993640341	1.31456830194975e-06	1.81802368197088e-05	-	2	1483908	1487292	-	3309	protein_coding	Putative uncharacterized protein [Source:UniProtKB/TrEMBL;Acc:G4MU61]	-
MGG_14217	0.998091426804442	0	91.0282564177065	79.0906842076956	0.499045713402221	85.0594703127011	-7.45839	1.31761014542743e-06	1.81982966462659e-05	-	7	122340	124269	-	1671	protein_coding	Cytochrome P450 4F2 omega-hydroxylase [Source:UniProtKB/TrEMBL;Acc:G4NJZ3]	p450
MGG_11237	482.078159146545	509.164777821176	229.038838728423	178.217675081341	495.621468483861	203.628256904882	1.28242972317644	1.32567225250151e-06	1.82855555565438e-05	-	2	2985772	2986745	+	423	protein_coding	Putative uncharacterized protein [Source:UniProtKB/TrEMBL;Acc:G4MY72]	-
MGG_15272	152.70798830108	183.449074362041	412.07415001994	429.198779633762	168.078531331561	420.636464826851	-1.32271	1.34701210026815e-06	1.85554899436413e-05	-	4	1920260	1929868	+	8736	protein_coding	Polyketide synthase [Source:UniProtKB/TrEMBL;Acc:G4N8K3]	ketoacyl-synt
MGG_07346	74.8568570103331	97.3403251716955	271.127172340911	255.199274376831	86.0985910910143	263.163223358871	-1.61083	1.36440201270328e-06	1.87457749661448e-05	-	2	7345406	7346584	-	1107	protein_coding	Putative uncharacterized protein [Source:UniProtKB/TrEMBL;Acc:G4MVF3]	-
MGG_13573	195.625919653671	162.857851729567	428.713723773714	454.507798580224	179.241885691619	441.610761176969	-1.30139	1.37595416918637e-06	1.88797481093989e-05	-	4	4583187	4585918	-	2573	protein_coding	Putative uncharacterized protein [Source:UniProtKB/TrEMBL;Acc:G4N8S6]	FAD_binding_4
MGG_17827	160.692719715515	108.571901153045	360.197831846408	385.962538933555	134.63231043428	373.080185389982	-1.47172	1.38412888311348e-06	1.89670889956583e-05	-	6	3816626	3818512	+	1800	protein_coding	Putative uncharacterized protein [Source:UniProtKB/TrEMBL;Acc:G4NIC9]	SIR2
MGG_01725	101.805325534053	123.547335794844	378.795002512392	275.235581042781	112.676330664449	327.015291777586	-1.537	1.46523691097451e-06	2.00261780153139e-05	-	2	4582388	4584243	+	1783	protein_coding	Deoxyhypusine hydroxylase [Source:UniProtKB/TrEMBL;Acc:G4MV93]	-
MGG_16022	1.99618285360888	0.935964665112456	54.8127135418448	52.7271228051304	1.46607375936067	53.7699181734876	-5.20947	1.5122858030687e-06	2.06154643349405e-05	-	1	410855	411153	-	299	protein_coding	Putative uncharacterized protein [Source:UniProtKB/TrEMBL;Acc:G4MN78]	-
MGG_06926	781.505587187878	866.703279894135	423.819731493193	336.399043496732	824.104433541006	380.109387494962	1.11590412725718	1.5379197967864e-06	2.08834368260515e-05	-	1	3281771	3283598	+	1577	protein_coding	Cyclopropane-fatty-acyl-phospholipid synthase [Source:UniProtKB/TrEMBL;Acc:G4MND9]	-
MGG_08775	0	0.935964665112456	87.113062593289	78.036141751593	0.467982332556228	82.574602172441	-7.41887	1.57832420175281e-06	2.13728504691759e-05	-	6	155500	157056	+	1557	protein_coding	Enoyl Coenzyme A hydratase domain containing 3 [Source:UniProtKB/TrEMBL;Acc:G4NFM5]	ECH
MGG_15402	415.206033550648	319.163950803348	835.893881513133	771.92507786711	367.184992176998	803.909479690121	-1.13121	1.58007813732818e-06	2.13728504691759e-05	-	2	254577	258072	+	3363	protein_coding	Putative uncharacterized protein [Source:UniProtKB/TrEMBL;Acc:G4MY07]	Ala_racemase_N
MGG_08337	914.251746952869	803.057682666488	421.862134580984	403.889760687299	858.654714809678	412.875947634141	1.05609945364583	1.58545837174005e-06	2.14179898336996e-05	-	2	7787558	7789276	+	1430	protein_coding	Putative uncharacterized protein [Source:UniProtKB/TrEMBL;Acc:G4MWR7]	-
MGG_03140	330.36826227227	318.227986138235	643.070585660572	774.034162779315	324.298124205253	708.552374219943	-1.12737	1.59016022240735e-06	2.14538605038562e-05	-	4	2925005	2928991	-	3448	protein_coding	Leucine carboxyl methyltransferase 2 [Source:UniProtKB/TrEMBL;Acc:G4NAU6]	-
MGG_07153	77.8511312907465	87.0447138554584	236.869226377258	263.635614025652	82.4479225731025	250.252420201455	-1.60107	1.6298044468863e-06	2.19604627464127e-05	-	2	6566937	6568325	+	1318	protein_coding	Putative uncharacterized protein [Source:UniProtKB/TrEMBL;Acc:G4MT79]	-
MGG_09400	979.127689695158	1095.07865818157	427.73492531761	554.689331909972	1037.10317393837	491.212128613791	1.07881941269749	1.66044000639022e-06	2.23158879320367e-05	-	6	3404787	3406625	+	1530	protein_coding	Putative uncharacterized protein [Source:UniProtKB/TrEMBL;Acc:G4NHY2]	NUDIX
MGG_08268	538.969370474399	575.618269044161	242.742017113884	253.090189464626	557.29381975928	247.916103289255	1.1688363467972	1.6930001751205e-06	2.26952951864299e-05	-	2	8058959	8061169	+	2211	protein_coding	Putative uncharacterized protein [Source:UniProtKB/TrEMBL;Acc:G4MXB2]	-
MGG_15233	14.9713714020666	14.0394699766868	87.113062593289	101.23607578585	14.5054206893767	94.1745691895697	-2.69895	1.72487517892914e-06	2.3077721513202e-05	-	3	2153114	2154612	-	1413	protein_coding	Putative uncharacterized protein [Source:UniProtKB/TrEMBL;Acc:G4N4J0]	-
MGG_08642	514.017084804288	444.583215928417	219.250854167379	169.78133543252	479.300150366352	194.51609479995	1.29987816465126	1.73928936824212e-06	2.32267139455823e-05	-	1	7646520	7649662	-	3049	protein_coding	Putative uncharacterized protein [Source:UniProtKB/TrEMBL;Acc:G4ML34]	-
MGG_05436	761.543758651789	808.673470657162	2136.71702967584	1333.9962069698	785.108614654476	1735.35661832282	-1.14447	1.75355602821293e-06	2.33874400047788e-05	-	1	5213776	5215069	-	1167	protein_coding	Translation machinery-associated protein 20 [Source:UniProtKB/TrEMBL;Acc:G4MLQ6]	-
MGG_06356	389.255656453732	523.204247797863	1086.46628627585	904.797427336038	456.229952125798	995.631856805945	-1.12551	1.77073564532437e-06	2.35865587928023e-05	-	4	4045793	4047775	+	1903	protein_coding	Monothiol glutaredoxin-5 [Source:UniProtKB/TrEMBL;Acc:G4N7V1]	-
MGG_09506	810.450238565207	765.619096061989	349.43104882926	399.671590862889	788.034667313598	374.551319846075	1.07341790629055	1.78929260120181e-06	2.38034953532977e-05	-	3	3448275	3451473	+	3008	protein_coding	Putative uncharacterized protein [Source:UniProtKB/TrEMBL;Acc:G4N1R4]	-
MGG_00387	13.9732799752622	7.48771732089965	73.4098842078278	97.0179	10.7304986480809	85.2138950846339	-2.99432	1.93165766548047e-06	2.5657369627576e-05	-	5	3038493	3040063	-	1477	protein_coding	Putative uncharacterized protein [Source:UniProtKB/TrEMBL;Acc:G4NCF6]	-
MGG_00104	640.774696008452	527.884071123425	1234.26485314761	1120.97863083707	584.329383565939	1177.62174199234	-1.01146	1.93354211635839e-06	2.5657369627576e-05	-	5	4135345	4136335	-	889	protein_coding	Putative uncharacterized protein [Source:UniProtKB/TrEMBL;Acc:G4NEH4]	Cofilin_ADF
novel.372	138.734708325817	137.586805771531	29.3639536831311	33.7453585952835	138.160757048674	31.5546561392073	2.13150854443995	1.97999643940458e-06	2.62405849232341e-05	-	4	5332881	5333992	-	1112	-	- && - && PF03184:DDE superfamily endonuclease	DDE
MGG_02991	98.8110512536398	72.0692792136591	288.745544550789	238.32659507919	85.4401652336495	263.53606981499	-1.62676	1.99043743469365e-06	2.63456510453201e-05	-	7	726348	728416	+	1924	protein_coding	Putative uncharacterized protein [Source:UniProtKB/TrEMBL;Acc:G4NL25]	-
MGG_07079	36.9293827917644	46.7982332556228	163.45934216943	162.399538239802	41.8638080236936	162.929440204616	-1.95909	2.02514003662197e-06	2.6771176549695e-05	-	2	6288431	6290296	+	1762	protein_coding	Nudix hydrolase 20 [Source:UniProtKB/TrEMBL;Acc:G4MSN7]	NUDIX
MGG_09503	332.364445125879	350.050784752059	676.34973316812	778.252332603725	341.207614938969	727.301032885923	-1.09156	2.03159262554594e-06	2.68226517551613e-05	-	3	3463445	3465390	+	1946	protein_coding	Putative uncharacterized protein [Source:UniProtKB/TrEMBL;Acc:G4N1R9]	-
MGG_13487	635.78423887443	580.298092369723	1481.90086254202	1072.46967785635	608.041165622076	1277.18527019919	-1.07115	2.1031959379494e-06	2.76288258364956e-05	-	4	1107417	1108643	-	882	protein_coding	Putative uncharacterized protein [Source:UniProtKB/TrEMBL;Acc:G4N6U2]	-
MGG_07560	319.389256577421	311.676233482448	610.770236609127	790.906842076957	315.532745029935	700.838539343042	-1.15099	2.11558560929097e-06	2.77568009289076e-05	-	3	1020526	1021988	+	1463	protein_coding	Putative uncharacterized protein [Source:UniProtKB/TrEMBL;Acc:G4N253]	Asp
MGG_01433	426.185039245497	393.105159347232	1007.1836113314	760.325110849981	409.645099296364	883.754361090689	-1.10977	2.1882635502379e-06	2.86386601712159e-05	-	2	3506692	3509973	-	3092	protein_coding	Elongation factor G [Source:UniProtKB/TrEMBL;Acc:G4MZL6]	GTP_EFTU
MGG_14352	664.728890251758	888.230467191721	1374.23303237054	2110.13945466132	776.47967872174	1742.18624351593	-1.16537	2.19274853244394e-06	2.86615746453988e-05	-	5	257953	258516	-	564	protein_coding	Acetyltransferase [Source:UniProtKB/TrEMBL;Acc:G4NBW1]	-
MGG_18036	285.45414806607	134.778911776194	722.353260605026	521.998515770791	210.116529921132	622.175888187909	-1.56782	2.26111370909926e-06	2.95183748598848e-05	-	7	2483684	2483943	-	159	protein_coding	Putative uncharacterized protein [Source:UniProtKB/TrEMBL;Acc:G5EHF4]	-
MGG_14595	32.9370170845466	52.4140212462976	0	0	42.6755191654221	0	7.83587819635045	2.29669542550928e-06	2.99455947084749e-05	-	1	1097378	1098400	+	969	protein_coding	Putative uncharacterized protein [Source:UniProtKB/TrEMBL;Acc:G4MPP5]	-
MGG_00357	248.524765274306	289.213081519749	103.752636347063	70.6543445588748	268.868923397028	87.203490452969	1.6227291870896	2.30512654161342e-06	3.00181882431471e-05	-	5	3135209	3137274	-	1978	protein_coding	Putative uncharacterized protein [Source:UniProtKB/TrEMBL;Acc:G4NCP6]	adh_short
MGG_15539	16.9675542556755	16.8473639720242	128.222597749673	79.0906842076956	16.9074591138499	103.656640978684	-2.61714	2.33609888563783e-06	3.03837774418627e-05	-	2	780084	781209	-	607	protein_coding	Putative uncharacterized protein [Source:UniProtKB/TrEMBL;Acc:G4MZG3]	-
MGG_17879	248.524765274306	279.853434868624	501.144809525438	829.924912952753	264.189100071465	665.534861239095	-1.33215	2.44332425966444e-06	3.16214422395831e-05	-	7	514386	514926	+	303	protein_coding	Putative uncharacterized protein [Source:UniProtKB/TrEMBL;Acc:G4NKR5]	-
MGG_12616	79.8473141443554	58.9657739020847	221.208451079588	225.672085605958	69.4065440232201	223.440268342773	-1.68817	2.48097496862701e-06	3.20691252726473e-05	-	7	1901148	1902897	-	1683	protein_coding	Putative uncharacterized protein [Source:UniProtKB/TrEMBL;Acc:G4NJC5]	Abhydrolase_1
MGG_16956	1.99618285360888	7.48771732089965	54.8127135418448	74.8725143832852	4.74195008725427	64.842613962565	-3.75928	2.52130198756057e-06	3.25502570635437e-05	-	3	6138147	6139085	-	153	protein_coding	Putative uncharacterized protein [Source:UniProtKB/TrEMBL;Acc:G4N204]	-
MGG_10170	98.8110512536398	85.1727845252335	244.699614026093	291.05371788432	91.9919178894366	267.876665955206	-1.54228	2.56317555650361e-06	3.30501468128257e-05	-	supercont8.8	496941	497744	+	804	protein_coding	hypothetical protein [Source:BROAD_Magnaporthe_DB;Acc:MGG_10170]	-
MGG_02289	34.9331999381555	66.4534912229844	200.653683501396	189.81764209847	50.6933455805699	195.235662799933	-1.94237	2.61736068580507e-06	3.36660025390117e-05	-	1	1273972	1275873	-	1805	protein_coding	Putative uncharacterized protein [Source:UniProtKB/TrEMBL;Acc:G4MQ49]	Zn_clus
MGG_03257	619.814776045558	570.002481053486	267.211978516493	278.399208411089	594.908628549522	272.805593463791	1.12481912540545	2.65694143520201e-06	3.41332316975768e-05	-	4	2510524	2513470	-	2947	protein_coding	Plasma alpha-L-fucosidase [Source:UniProtKB/TrEMBL;Acc:G4N9U6]	Alpha_L_fucos
MGG_03207	336.356810833097	357.538502072958	685.15891927306	772.979620323212	346.947656453028	729.069269798136	-1.071	2.72855530631811e-06	3.49248416069998e-05	-	4	2690832	2692701	-	1870	protein_coding	Serine/threonine protein kinase [Source:UniProtKB/TrEMBL;Acc:G4NAB1]	-
MGG_08498	961.162044012678	660.791053569394	1926.2753616134	1525.92293398047	810.976548791036	1726.09914779694	-1.09031	2.80974073067828e-06	3.59201366825615e-05	-	4	428031	429788	-	1536	protein_coding	Putative uncharacterized protein [Source:UniProtKB/TrEMBL;Acc:G4NAP3]	p450
MGG_01478	2073.03589347283	2458.77917525042	946.498107052927	1308.68718802334	2265.90753436162	1127.59264753813	1.00726532852273	2.86303672249964e-06	3.65124257444814e-05	-	2	3717428	3719156	+	1449	protein_coding	Putative uncharacterized protein [Source:UniProtKB/TrEMBL;Acc:G4MSL7]	-
MGG_03141	622.809050325972	544.73143509545	1056.12353413662	1296.03267855011	583.770242710711	1176.07810634336	-1.01052	2.90407627433095e-06	3.69908038685436e-05	-	4	2921619	2923953	-	2335	protein_coding	Putative uncharacterized protein [Source:UniProtKB/TrEMBL;Acc:G4NAU5]	-
novel.66	686.686901641456	666.406841560069	345.515855004843	276.290123498883	676.546871600762	310.902989251863	1.12100240730135	2.91214214187857e-06	3.70485267880013e-05	-	1	856083	861291	-	5122	-	- && P0CT42.1 RecName: Full=Transposon Tf2-7 polyprotein; AltName: Full=Retrotransposable element Tf2 155 kDa protein >P0CT43.1 RecName: Full=Transposon Tf2-8 polyprotein; AltName: Full=Retrotransposable element Tf2 155 kDa protein && -	-
MGG_07966	35.9312913649599	21.5271872975865	175.204923642682	106.508788066363	28.7292393312732	140.856855854523	-2.29759	2.95236282582852e-06	3.74692730062474e-05	-	3	6408848	6410990	-	2143	protein_coding	Phosphate transporter [Source:UniProtKB/TrEMBL;Acc:G4N2V6]	-
MGG_06364	415.206033550648	631.776148950908	214.356861886857	203.526694027803	523.491091250778	208.94177795733	1.32537127335514	2.9782367061377e-06	3.77519412218156e-05	-	4	4001793	4005135	-	3124	protein_coding	Putative uncharacterized protein [Source:UniProtKB/TrEMBL;Acc:G4N7T7]	-
MGG_04107	339.35108511351	219.015731636315	657.752562502137	665.416289800746	279.183408374913	661.584426151442	-1.24568	2.98243362772079e-06	3.7759482752895e-05	-	6	1940195	1942440	-	1751	protein_coding	SET domain-containing protein 8 [Source:UniProtKB/TrEMBL;Acc:G4NIV1]	SET
MGG_12111	1609.92147143556	1876.60915355047	743.886826639322	995.488078560863	1743.26531249302	869.687452600092	1.00371619282609	3.05375410925373e-06	3.86158073912024e-05	-	6	2452382	2457108	+	4346	protein_coding	Putative uncharacterized protein [Source:UniProtKB/TrEMBL;Acc:G4NH34]	-
MGG_09304	310.406433736181	276.109576208175	639.155391836154	617.961879276129	293.258004972178	628.558635556141	-1.10026	3.26284929461407e-06	4.11111167733645e-05	-	1	4157231	4158608	+	1276	protein_coding	Type-2 protein geranylgeranyltransferase subunit beta [Source:UniProtKB/TrEMBL;Acc:G4MQQ5]	-
MGG_09373	544.957919035225	711.333145485467	272.105970797015	287.890090516012	628.145532260346	279.998030656514	1.16618137659136	3.33004367517104e-06	4.1907380368329e-05	-	6	3502620	3505671	+	3052	protein_coding	CCCH zinc finger DNA binding protein [Source:UniProtKB/TrEMBL;Acc:G4NI15]	-
MGG_08800	78.8492227175509	89.8526078507958	250.572404762719	242.545	84.3509152841734	246.558584833159	-1.54692	3.39964315999907e-06	4.26807895164913e-05	-	6	77108	78925	+	1695	protein_coding	CAIB/BAIF family enzyme [Source:UniProtKB/TrEMBL;Acc:G4NFJ7]	CoA_transf_3
MGG_10846	24.952285670111	40.2464805998356	174.226125186578	119.163297539595	32.5993831349733	146.694711363086	-2.16788	3.50679927512076e-06	4.39208802880417e-05	-	3	6539529	6540603	-	944	protein_coding	Putative uncharacterized protein [Source:UniProtKB/TrEMBL;Acc:G4N396]	-
MGG_10926	209.599199628933	242.414848264126	493.314421876603	529.38031296351	226.00702394653	511.347367420056	-1.17736	3.55942709632107e-06	4.44737476170844e-05	-	supercont8.8	174489	175570	+	1082	protein_coding	Putative uncharacterized protein [Source:UniProtKB/TrEMBL;Acc:Q2KH30]	-
MGG_12291	53.8969370474399	31.8227986138235	176.183722098787	160.290453327597	42.8598678306317	168.237087713192	-1.97581	3.60969976909429e-06	4.50335031072924e-05	-	2	5802402	5805077	+	2465	protein_coding	Putative uncharacterized protein [Source:UniProtKB/TrEMBL;Acc:G4MYQ7]	Glyco_hydro_20
MGG_15938	93.8205941196176	110.44383048327	16.6395737537743	20.0363066659496	102.132212301444	18.3379402098619	2.47956	3.61281847879738e-06	4.50335031072924e-05	-	2	7783575	7784195	-	387	protein_coding	Putative uncharacterized protein [Source:UniProtKB/TrEMBL;Acc:G4MWR5]	-
MGG_07973	2577.07206400907	2558.92739441746	4029.71324378169	6530.78143064346	2567.99972921326	5280.24733721258	-1.03986	3.67516390361787e-06	4.57562270803161e-05	-	3	6429955	6430752	-	798	protein_coding	Surface protein 1 [Source:UniProtKB/TrEMBL;Acc:G4N2W4]	-
MGG_01356	335.358719406292	434.28760461218	699.840896114625	1139.96039504692	384.823162009236	919.900645580773	-1.25646	3.77848210296752e-06	4.6931075693612e-05	-	2	3234001	3236261	-	2103	protein_coding	Putative uncharacterized protein [Source:UniProtKB/TrEMBL;Acc:G4MZ11]	-
MGG_09418	391.251839307341	418.376205305268	172.268528274369	167.672250520315	404.814022306305	169.970389397342	1.25196897545912	3.83236506971942e-06	4.74878049951166e-05	-	6	3347698	3349415	+	1718	protein_coding	Putative uncharacterized protein [Source:UniProtKB/TrEMBL;Acc:G4NHV9]	-
MGG_07038	303.41979374855	289.213081519749	729.204849797756	570.507468751511	296.31643763415	649.856159274634	-1.13347	3.94882056448441e-06	4.87579340135336e-05	-	2	6172458	6173740	-	1019	protein_coding	Putative uncharacterized protein [Source:UniProtKB/TrEMBL;Acc:G4MZP8]	-
MGG_10157	611.830044631123	596.209491676635	307.342715216772	229.890255430369	604.019768153879	268.616485323571	1.16809719852663	3.9852174601629e-06	4.91494525116325e-05	-	2	1638791	1641788	+	2615	protein_coding	Putative uncharacterized protein [Source:UniProtKB/TrEMBL;Acc:G4MUL6]	-
MGG_02402	236.547668152653	453.942862579541	105.710233259272	115.999670171287	345.245265366097	110.854951715279	1.64001445530958	4.00940433092559e-06	4.9389642304457e-05	-	1	1726887	1727219	+	246	protein_coding	Putative uncharacterized protein [Source:UniProtKB/TrEMBL;Acc:G4MRE5]	-
MGG_09818	280.463690932048	283.597293529074	733.120043622174	537.81665261233	282.030492230561	635.468348117252	-1.17238	4.0179459810151e-06	4.94367696232175e-05	-	6	4014093	4015685	-	1593	protein_coding	Putative uncharacterized protein [Source:UniProtKB/TrEMBL;Acc:G4NIJ6]	Asp
MGG_04429	518.009450511505	576.554233709273	209.462869606335	269.962868762268	547.281842110389	239.712869184302	1.19198061479796	4.04531255524775e-06	4.96569221506582e-05	MPH1	2	772044	776286	-	4163	protein_coding	ATP-dependent DNA helicase MPH1 [Source:UniProtKB/Swiss-Prot;Acc:A4RN08]	Helicase_C
MGG_09951	83.8396798515731	84.2368198601211	285.809149182476	215.126661044932	84.0382498558471	250.467905113704	-1.57607	4.05770203138335e-06	4.97507489999903e-05	-	1	4474515	4476197	+	1551	protein_coding	Oxidoreductase [Source:UniProtKB/TrEMBL;Acc:G4MRM5]	Abhydrolase_1
MGG_18034	221.576296750586	166.601710390017	51.8763181735317	61.1634624539513	194.089003570302	56.5198903137415	1.78040101280416	4.14034422605461e-06	5.07047062169749e-05	-	7	2479147	2480096	+	625	protein_coding	Putative uncharacterized protein [Source:UniProtKB/TrEMBL;Acc:G4NK47]	-
MGG_02601	206.604925348519	185.321003692266	52.855116629636	65.3816322783617	195.962964520393	59.1183744539989	1.73002516949891	4.17321730117856e-06	5.10476510714759e-05	-	7	2237105	2239026	+	1772	protein_coding	Putative uncharacterized protein [Source:UniProtKB/TrEMBL;Acc:G5EI61]	-
MGG_06770	280.463690932048	267.685894222163	576.512290645474	595.816487697974	274.074792577105	586.164389171724	-1.09681	4.24714979831506e-06	5.18310492849089e-05	-	1	2677695	2679077	-	1383	protein_coding	Putative uncharacterized protein [Source:UniProtKB/TrEMBL;Acc:G4MLP1]	SIR2
MGG_04864	386.261382173319	365.96218405897	169.332132906056	89.6361087687217	376.111783116145	129.484120837389	1.53602203555891	4.3152942059807e-06	5.25403358435489e-05	-	3	3766781	3768520	-	1656	protein_coding	Allantoin permease [Source:UniProtKB/TrEMBL;Acc:G4N2N2]	-
MGG_02127	153.706079727884	167.53767505513	402.286165458896	372.253487004221	160.621877391507	387.269826231559	-1.26951	4.35701103206115e-06	5.29867130499965e-05	-	1	647895	650548	-	2243	protein_coding	Alcohol oxidase [Source:UniProtKB/TrEMBL;Acc:G4MNS3]	-
MGG_06603	188.63927966604	177.833286371367	474.71725121062	393.344336126273	183.236283018703	434.030793668446	-1.24464	4.3686436031859e-06	5.30666174880623e-05	-	4	3124868	3126887	-	2020	protein_coding	Putative uncharacterized protein [Source:UniProtKB/TrEMBL;Acc:G4N629]	-
MGG_04866	1102.89102661891	1023.94534363303	567.703104540535	282.617378235499	1063.41818512597	425.160241388017	1.32152897025616	4.43115685533139e-06	5.37636774472673e-05	-	3	3772176	3774111	-	1781	protein_coding	Regucalcin [Source:UniProtKB/TrEMBL;Acc:G4N2N4]	-
MGG_08748	150.711805447471	126.355229790182	352.367444197573	343.78084068945	138.533517618826	348.074142443512	-1.32988	4.67320510471648e-06	5.64391810054642e-05	-	6	267279	270688	+	3058	protein_coding	Putative uncharacterized protein [Source:UniProtKB/TrEMBL;Acc:G4NFR3]	-
MGG_14816	41.9198399257866	23.3991166278114	159.544148345012	127.599637188416	32.659478276799	143.571892766714	-2.14001	4.72568106334715e-06	5.70072664983524e-05	-	4	5521317	5523841	-	2450	protein_coding	Putative uncharacterized protein [Source:UniProtKB/TrEMBL;Acc:G4NAW7]	Zn_clus
MGG_06533	166.681268276342	216.207837640977	58.7279073662623	54.8362077173357	191.44455295866	56.7820575417989	1.7534621249332	4.92563233715969e-06	5.92828975780081e-05	-	4	3378945	3380693	-	519	protein_coding	Putative uncharacterized protein [Source:UniProtKB/TrEMBL;Acc:G4N6M3]	-
MGG_11496	498.047621975417	643.007724932257	179.12	280.508293323294	570.527673453837	229.814205395197	1.31336461229201	5.00176885146232e-06	6.00016577807158e-05	-	5	1680996	1683085	+	1913	protein_coding	Putative uncharacterized protein [Source:UniProtKB/TrEMBL;Acc:G4NEK8]	RTA1
MGG_05143	310.406433736181	409.952523319256	62.6431011906797	151.854113678776	360.179478527719	107.248607434728	1.75087981209631	5.0025230277922e-06	6.00016577807158e-05	-	3	4740183	4741469	+	1233	protein_coding	Putative uncharacterized protein [Source:UniProtKB/TrEMBL;Acc:G4N4Q3]	-
MGG_09846	415.206033550648	343.499032096271	1024.80198354128	685.452596466696	379.35253282346	855.127290003986	-1.17335	5.08809812576429e-06	6.09583230312995e-05	-	6	3918044	3921263	-	3220	protein_coding	TPR repeat-containing protein [Source:UniProtKB/TrEMBL;Acc:G4NIG6]	-
MGG_10636	374.284285051666	329.459562119585	648.943376397198	882.652035757883	351.871923585625	765.797706077541	-1.1218	5.21528416855208e-06	6.24107579211547e-05	-	1	6585096	6586328	-	930	protein_coding	Cytosolic Fe-S cluster assembly factor CFD1 [Source:UniProtKB/TrEMBL;Acc:G4MQD4]	-
MGG_08550	919.242204086891	818.969081973399	412.07415001994	456.61688349243	869.105643030145	434.345516756185	1.00082731222135	5.26119159994872e-06	6.28617564349139e-05	-	4	609563	611307	+	1676	protein_coding	Lipolytic enzyme [Source:UniProtKB/TrEMBL;Acc:G4N5W8]	-
MGG_09677	786.496	734.732262113278	352.367444197573	395.453421038478	760.614153217589	373.910432618026	1.0247225604314	5.37387045712074e-06	6.40890602980622e-05	-	7	2972676	2974553	+	1801	protein_coding	Putative uncharacterized protein [Source:UniProtKB/TrEMBL;Acc:G5EHZ7]	-
novel.146	19.9618285360888	14.0394699766868	77.3250780322453	123.381467364005	17.0006492563878	100.353272698125	-2.56307	5.40093833825361e-06	6.43386779544462e-05	-	2	5061195	5061837	+	565	-	- && - && -	-
MGG_08317	4.99045713402221	0.935964665112456	62.6431011906797	45.3453256124122	2.96321089956733	53.994213401546	-4.2068	5.45282950778588e-06	6.4883100715232e-05	-	2	7893095	7894654	-	1413	protein_coding	Putative uncharacterized protein [Source:UniProtKB/TrEMBL;Acc:G4MWU7]	MR_MLE_N
MGG_01501	249.52285670111	188.128897687604	532.466360120778	479.816817526687	218.825877194357	506.141588823732	-1.21074	5.56137564427823e-06	6.60248028074391e-05	-	2	3837516	3839189	+	1456	protein_coding	Putative uncharacterized protein [Source:UniProtKB/TrEMBL;Acc:G4MT06]	-
MGG_03707	319.389256577421	331.33149144981	122.349807013046	134.981434381134	325.360374013616	128.66562069709	1.3389473471988	5.58276105162876e-06	6.62037150500274e-05	-	4	953891	956273	-	2314	protein_coding	NADP-dependent leukotriene B4 12-hydroxydehydrogenase [Source:UniProtKB/TrEMBL;Acc:G4N6I5]	ADH_zinc_N
MGG_04304	14.9713714020666	9.35964665112456	73.4098842078278	93.8542785931322	12.1655090265956	83.6321	-2.78469	5.60085264572818e-06	6.63432071018853e-05	-	6	1235006	1236247	-	1151	protein_coding	Retinol dehydrogenase 8 [Source:UniProtKB/TrEMBL;Acc:G4NGI1]	adh_short
MGG_03656	518.009450511505	478.277943872465	1150.08818592264	877.37932347737	498.143697191985	1013.73	-1.02549	5.90512330467946e-06	6.97110445979221e-05	-	4	1113063	1116841	+	3779	protein_coding	Putative uncharacterized protein [Source:UniProtKB/TrEMBL;Acc:G4N6U6]	-
MGG_00137	803.463598577576	949.068170424031	336.706668899904	475.598647702276	876.265884500803	406.15265830109	1.11027511645145	5.94787210395672e-06	7.01367190841151e-05	-	5	3991016	3995223	+	4057	protein_coding	NF-X1-type zinc finger protein NFXL1 [Source:UniProtKB/TrEMBL;Acc:G4NE81]	R3H
novel.56	308.410250882573	328.523597454472	114.519419364211	133.926891925031	318.466924168522	124.223155644621	1.35906783819346	5.95613475703479e-06	7.01552366943772e-05	-	1	6673287	6678668	+	5220	-	- && P0CT42.1 RecName: Full=Transposon Tf2-7 polyprotein; AltName: Full=Retrotransposable element Tf2 155 kDa protein >P0CT43.1 RecName: Full=Transposon Tf2-8 polyprotein; AltName: Full=Retrotransposable element Tf2 155 kDa protein && -	-
MGG_01767	183.648822532017	170.345569050467	461.014072825159	377.526199284734	176.997195791242	419.270136054946	-1.24478	6.02180436356282e-06	7.08491303515478e-05	-	2	4757971	4759885	-	1762	protein_coding	Putative uncharacterized protein [Source:UniProtKB/TrEMBL;Acc:G4MVP5]	PfkB
MGG_16222	80.8454055711598	45.8622685905104	212.399264974648	215.126661044932	63.3538370808351	213.76296300979	-1.757	6.07418451890939e-06	7.13852873449856e-05	-	1	3345679	3346831	+	989	protein_coding	Putative uncharacterized protein [Source:UniProtKB/TrEMBL;Acc:G4MNG6]	-
MGG_05017	126.757611204164	190.000827017829	346.494653460947	505.12583647315	158.379219110996	425.810244967048	-1.42517	6.14267192029072e-06	7.21093278168058e-05	-	3	4325612	4327654	-	1896	protein_coding	Putative uncharacterized protein [Source:UniProtKB/TrEMBL;Acc:G4N3U3]	Amidase
MGG_12230	88.8301369855953	96.404360506583	7.83038764883497	20.0363066659496	92.6172487460892	13.9333471573923	2.74118084623627	6.31006998778856e-06	7.39088979687011e-05	-	6	929022	929820	+	713	protein_coding	Putative uncharacterized protein [Source:UniProtKB/TrEMBL;Acc:G4NG90]	-
MGG_05809	1287.53794057773	883.550643866159	507.996398718169	525.162143139099	1085.54429222194	516.579270928634	1.07113105950917	6.53271277146503e-06	7.64312812313258e-05	-	3	3044901	3047815	-	2669	protein_coding	Alpha-N-arabinofuranosidase A [Source:UniProtKB/TrEMBL;Acc:G4N0I3]	-
novel.271	166.681268276342	175.961357041142	359.219033390304	466.107765597353	171.321312658742	412.663399493829	-1.26761	6.73848539342635e-06	7.87508833659849e-05	-	3	6312832	6314170	+	1159	-	- && Q8N8U2.2 RecName: Full=Chromodomain Y-like protein 2; Short=CDY-like 2 && -	-
MGG_14807	116.77669693612	100.148219167033	317.130699777816	263.635614025652	108.462458051576	290.383156901734	-1.42177	6.88786806295217e-06	8.04070388685162e-05	-	2	4340954	4341629	-	593	protein_coding	Putative uncharacterized protein [Source:UniProtKB/TrEMBL;Acc:G4MUE3]	-
MGG_10506	263.496136676373	246.158706924576	627.409810362902	496.689496824329	254.827421800474	562.049653593615	-1.14174	6.96522359831583e-06	8.12196206686817e-05	-	1	4638956	4640978	-	1782	protein_coding	Glyoxalase [Source:UniProtKB/TrEMBL;Acc:G4MS36]	-
MGG_08549	531.982730486768	438.03146327263	227.081241816214	198.25398174729	485.007096879699	212.667611781752	1.18863014717036	6.99451887655953e-06	8.14706015366373e-05	-	4	605786	608017	-	2142	protein_coding	CAMK protein kinase [Source:UniProtKB/TrEMBL;Acc:G4N5W7]	Pkinase
MGG_00820	31.9389256577421	11.2315759813495	117.455814732525	120.217839995697	21.5852508195458	118.836827364111	-2.46697	7.0535074844072e-06	8.20665027292349e-05	-	5	1499268	1502250	+	2916	protein_coding	Putative uncharacterized protein [Source:UniProtKB/TrEMBL;Acc:G4NE96]	-
MGG_10410	83.8396798515731	103.892077827483	292.660738375207	236.217510166984	93.8658788395279	264.439124271096	-1.4938	7.41237716262008e-06	8.58607180063494e-05	-	6	975430	980469	-	4816	protein_coding	Pleiotropic drug resistance protein 1 [Source:UniProtKB/TrEMBL;Acc:G4NGA4]	ABC2_membrane
novel.433	53.8969370474399	52.4140212462976	151.713760696177	213.017576132727	53.1554791468687	182.365668414452	-1.77796	7.43775535921384e-06	8.60595909830449e-05	-	6	536628	537553	+	858	-	- && - && -	-
MGG_05960	695.669724482696	798.377859340925	393.476979353957	330.071788760117	747.023791911811	361.774384057037	1.04573498771591	7.52652752479466e-06	8.69907255153499e-05	-	3	2121253	2127582	+	6202	protein_coding	Putative uncharacterized protein [Source:UniProtKB/TrEMBL;Acc:G4N4C3]	-
MGG_03733	801.467415723967	852.663809917448	456.120080544637	322.689991567398	827.065612820707	389.405036056018	1.08596347274782	7.70134490554487e-06	8.88154000493145e-05	-	4	884946	886686	+	1741	protein_coding	Ribonuclease P/MRP protein subunit RPP1 [Source:UniProtKB/TrEMBL;Acc:G4N6F7]	-
MGG_06789	127.755702630969	119.803477134394	316.151901321712	306.871854725859	123.779589882681	311.511878023785	-1.33184	7.76326001394574e-06	8.92724029134945e-05	-	1	2749657	2753612	+	3745	protein_coding	Putative uncharacterized protein [Source:UniProtKB/TrEMBL;Acc:G4MM11]	-
MGG_11919	1033.0246267426	1320.64614247368	415.010545388253	653.816322783617	1176.83538460814	534.413434085935	1.13975550767313	7.76602899232488e-06	8.92724029134945e-05	-	1	1670159	1673032	-	2794	protein_coding	Putative uncharacterized protein [Source:UniProtKB/TrEMBL;Acc:G4MR22]	MFS_1
MGG_09100	87.8320455587909	91.7245371810207	9.78798456104371	18.981764209847	89.7782913699058	14.3848743854453	2.64803415048088	7.86728380690632e-06	9.01341378664469e-05	-	3	165024	165784	+	645	protein_coding	Cutinase [Source:UniProtKB/TrEMBL;Acc:G4MZV6]	-
novel.172	359.312913649599	457.686721239991	143.883373047343	187.708557186264	408.499817444795	165.795965116803	1.30228393938052	8.04152404995988e-06	9.20297997988313e-05	-	2	7865948	7868246	+	2299	-	- && P10978.1 RecName: Full=Retrovirus-related Pol polyprotein from transposon TNT 1-94; Includes: RecName: Full=Protease; Includes: RecName: Full=Reverse transcriptase; Includes: RecName: Full=Endonuclease && -	-
MGG_16981	469.102970598088	413.696381979706	1049.27194494389	780.36141751593	441.399676288897	914.816681229908	-1.05197	8.08472488280038e-06	9.2423305285056e-05	-	3	6520382	6523121	+	2740	protein_coding	Putative uncharacterized protein [Source:UniProtKB/TrEMBL;Acc:G4N391]	-
MGG_17892	102.803416960858	151.626275748218	32.3003490514442	24.2545	127.214846354538	28.2774127709021	2.16807709314461	8.31631628296327e-06	9.49672588173245e-05	-	7	664442	665946	+	708	protein_coding	Putative uncharacterized protein [Source:UniProtKB/TrEMBL;Acc:G5EH82]	-
MGG_06980	75.8549484371376	102.020148497258	17.6183722098787	10.5454245610261	88.9375484671977	14.0818983854524	2.65465615003902	8.34126270493172e-06	9.5148484152121e-05	-	1	3451008	3453887	-	1983	protein_coding	Putative uncharacterized protein [Source:UniProtKB/TrEMBL;Acc:G4MNW0]	MFS_1
MGG_14596	24.952285670111	45.8622685905104	0	0	35.4072771303107	0	7.56671719224587	8.70731027552886e-06	9.88935358812232e-05	-	1	1094393	1096696	+	2304	protein_coding	Putative uncharacterized protein [Source:UniProtKB/TrEMBL;Acc:G4MPP4]	-
MGG_00956	260.501862395959	217.14380230609	526.593569384152	514.616718578073	238.822832351025	520.605143981112	-1.12483	8.72459613974287e-06	9.8982620490178e-05	-	5	1005738	1007354	-	1536	protein_coding	Dihydrodipicolinate synthase [Source:UniProtKB/TrEMBL;Acc:G4ND68]	-
MGG_09076	403.228936428995	350.986749417171	755.632408112574	753.997856113365	377.107842923083	754.81513211297	-1.00148	8.80833381867843e-06	9.97532568800094e-05	-	3	61361	63448	+	1830	protein_coding	Putative uncharacterized protein [Source:UniProtKB/TrEMBL;Acc:G4MZS6]	MFS_1
novel.427	585.879667534207	534.435823779213	289.724343006894	197.199439291188	560.15774565671	243.461891149041	1.20085485446456	8.81155355059512e-06	9.97532568800094e-05	-	5	4476632	4480177	-	3546	-	- && P0CT42.1 RecName: Full=Transposon Tf2-7 polyprotein; AltName: Full=Retrotransposable element Tf2 155 kDa protein >P0CT43.1 RecName: Full=Transposon Tf2-8 polyprotein; AltName: Full=Retrotransposable element Tf2 155 kDa protein && -	-
MGG_06865	1355.40815760043	1862.56968357379	531.487561664673	899.524715055525	1608.98892058711	715.506138360099	1.16983432007173	8.84586804253322e-06	0.000100033694379585	-	1	3026501	3027260	-	450	protein_coding	Putative uncharacterized protein [Source:UniProtKB/TrEMBL;Acc:G4MMJ8]	-
MGG_08206	337.354902259901	218.079766971202	642.091787204467	625.343676468847	277.717334615552	633.717731836657	-1.19123	8.91842392479846e-06	0.000100745515090153	-	2	6064777	6066467	-	1599	protein_coding	Amidohydrolase [Source:UniProtKB/TrEMBL;Acc:G4MZA6]	Amidohydro_2
MGG_02582	265.492319529982	300.444657501099	582.385081382101	602.14374243459	282.96848851554	592.264411908345	-1.0652	9.01863391371533e-06	0.000101658429373632	-	7	2301648	2304148	-	2254	protein_coding	Putative uncharacterized protein [Source:UniProtKB/TrEMBL;Acc:G4NJU5]	-
MGG_07015	407.221302136212	587.785809690623	221.208451079588	199.308524203393	497.503555913417	210.25848764149	1.24264752297896	9.10982229451611e-06	0.00010257601193707	-	1	3583899	3586928	+	2850	protein_coding	DNA repair protein Rad7 [Source:UniProtKB/TrEMBL;Acc:G4MPA8]	-
MGG_04240	274.475142371222	297.636763505761	671.455740887598	546.252992261151	286.055952938491	608.854366574375	-1.08992	9.37141562525006e-06	0.000105408315450103	-	6	1445622	1447166	-	1356	protein_coding	Putative uncharacterized protein [Source:UniProtKB/TrEMBL;Acc:G4NFB3]	FAD_binding_3
MGG_02180	100.807234107249	121.675406464619	330.833878163277	259.417444201242	111.241320285934	295.12566118226	-1.40739	1.05971775352373e-05	0.000118559457952927	-	1	864636	865555	-	753	protein_coding	Putative uncharacterized protein [Source:UniProtKB/TrEMBL;Acc:G4MP77]	-
novel.306	1140.81850083748	1080.10322353977	627.409810362902	337.453585952835	1110.46086218863	482.431698157868	1.20179710475279	1.07675402503074e-05	0.000120223016450334	-	3	6461349	6467165	-	5817	-	- && P0CT42.1 RecName: Full=Transposon Tf2-7 polyprotein; AltName: Full=Retrotransposable element Tf2 155 kDa protein >P0CT43.1 RecName: Full=Transposon Tf2-8 polyprotein; AltName: Full=Retrotransposable element Tf2 155 kDa protein && -	-
MGG_00630	456.12778204963	537.24371777455	230.017637184527	224.617543149856	496.68574991209	227.317590167191	1.12777988296469	1.07688078266587e-05	0.000120223016450334	-	5	2206479	2210379	+	3839	protein_coding	ATP-dependent DNA helicase srs2 [Source:UniProtKB/TrEMBL;Acc:G4NB43]	UvrD-helicase
MGG_07631	925.230752647718	1122.22163346984	569.660701452744	321.635449111296	1023.72619305878	445.64807528202	1.19903824111924	1.12516472969776e-05	0.000125371253488647	-	3	1271636	1273125	+	1490	protein_coding	Fungal cellulose binding domain-containing protein [Source:UniProtKB/TrEMBL;Acc:G4N2Z0]	-
MGG_03473	178.658365397995	215.271872975865	470.802057386202	420.762439984941	196.96511918693	445.782248685572	-1.17802	1.12538728925705e-05	0.000125371253488647	-	4	1748489	1750356	+	1868	protein_coding	Isoflavone reductase [Source:UniProtKB/TrEMBL;Acc:G4N885]	NmrA
MGG_09070	302.421702321746	215.271872975865	97.8798456104371	83.3088540321061	258.846787648805	90.5943498212716	1.51326259288492	1.14217225210463e-05	0.000126971280157082	-	3	42182	43919	-	1274	protein_coding	Putative uncharacterized protein [Source:UniProtKB/TrEMBL;Acc:G4N5G5]	-
MGG_08551	738.587655835287	928.476947791557	371.943413319661	443.962374019198	833.532301813422	407.95289366943	1.03150460992229	1.17402106605773e-05	0.00013037354698605	-	4	621904	625480	+	3203	protein_coding	Putative uncharacterized protein [Source:UniProtKB/TrEMBL;Acc:G4N5X0]	-
MGG_15702	10.9790056948489	19.6552579673616	103.752636347063	78.036141751593	15.3171318311052	90.8943890493282	-2.56533	1.17730170989821e-05	0.000130534076815169	-	2	3621970	3624158	-	1717	protein_coding	Putative uncharacterized protein [Source:UniProtKB/TrEMBL;Acc:G4MSJ3]	-
MGG_02377	534.977004767181	532.563894448988	277.978761533641	197.199439291188	533.770449608084	237.589100412415	1.16663996248446	1.1976734300075e-05	0.000132578781064083	-	1	1609863	1613131	+	3269	protein_coding	Putative uncharacterized protein [Source:UniProtKB/TrEMBL;Acc:G4MR05]	Fungal_trans
MGG_08459	606.839587497101	479.213908537578	229.038838728423	265.744698937857	543.026748017339	247.39176883314	1.13440318079465	1.25263924408274e-05	0.000138371097952786	-	4	288653	290562	-	1563	protein_coding	Putative uncharacterized protein [Source:UniProtKB/TrEMBL;Acc:G4NA95]	p450
MGG_13347	580.889210400185	575.618269044161	304.406319848459	235.162967710882	578.253739722173	269.784643779671	1.09905701729815	1.2569092343423e-05	0.000138696626353793	-	3	226776	229522	-	2556	protein_coding	Integral membrane protein [Source:UniProtKB/TrEMBL;Acc:G4MZX1]	-
MGG_09015	285.45414806607	266.74992955705	553.02112769897	589.489232961358	276.10203881156	571.255180330164	-1.04901	1.29271184923825e-05	0.000141900505922143	-	7	2698593	2700128	-	1432	protein_coding	Putative uncharacterized protein [Source:UniProtKB/TrEMBL;Acc:G5EH87]	-
MGG_03651	357.31673079599	438.967427937742	129.201396205777	190.872184554572	398.142079366866	160.036790380175	1.31658972197522	1.33554832455281e-05	0.000146296270494118	-	4	1126572	1129041	-	2240	protein_coding	Putative uncharacterized protein [Source:UniProtKB/TrEMBL;Acc:G4N705]	BTB
MGG_16743	135.740434045404	152.56224041333	322.024692058338	370.144402092016	144.151337229367	346.084547075177	-1.26283	1.34872070732061e-05	0.00014758496007142	-	3	2352637	2356447	-	3632	protein_coding	Putative uncharacterized protein [Source:UniProtKB/TrEMBL;Acc:G4N4W7]	-
MGG_09737	235.549576725848	185.321003692266	464.929266649576	471.380477877866	210.435290209057	468.154872263721	-1.15431	1.36588998047517e-05	0.000148997134914893	-	4	5347082	5348993	-	1827	protein_coding	Putative uncharacterized protein [Source:UniProtKB/TrEMBL;Acc:G4NA48]	-
MGG_02216	98.8110512536398	118.867512469282	276.021164621433	285.781005603807	108.839281861461	280.90108511262	-1.36703	1.3698531135113e-05	0.000149274118388139	-	2	7468334	7470031	-	1551	protein_coding	Putative uncharacterized protein [Source:UniProtKB/TrEMBL;Acc:G4MVV1]	Chromo
MGG_16669	237.545759579457	328.523597454472	542.254344681821	738.179719271826	283.034678516965	640.217031976824	-1.1765	1.38060978349934e-05	0.000150290055663796	-	3	1291779	1295111	-	3333	protein_coding	CAMK protein kinase [Source:UniProtKB/TrEMBL;Acc:G4N2Z9]	Pkinase
novel.437	99.8091426804442	116.995583139057	272.105970797015	285.781005603807	108.402362909751	278.943488200411	-1.36281	1.42677855876773e-05	0.000155154767962262	-	6	1509139	1509999	+	861	-	- && - && -	-
MGG_07406	131.748068338186	166.601710390017	350.409847285365	363.817	149.174889364102	357.113497320382	-1.25847	1.43118563611062e-05	0.00015547273599324	-	3	493685	496073	-	2151	protein_coding	Benzoate 4-monooxygenase cytochrome P450 [Source:UniProtKB/TrEMBL;Acc:G4N0P7]	p450
MGG_15175	622.809050325972	823.648905298962	357.261436478095	340.617213321143	723.228977812467	348.939324899619	1.05166056487939	1.44336854088969e-05	0.000156471896733677	-	1	5535647	5537983	+	2276	protein_coding	Putative uncharacterized protein [Source:UniProtKB/TrEMBL;Acc:G4MMM0]	-
MGG_09514	252.517130981524	291.085010849974	673.413337799807	505.12583647315	271.801070915749	589.269587136478	-1.11645	1.60050957708628e-05	0.00017226018374328	-	3	3424454	3426320	-	1867	protein_coding	Methyltransferase OMS1 [Source:UniProtKB/TrEMBL;Acc:G4N1F0]	-
MGG_05531	390.253747880537	265.813964891938	614.685430433545	872.106611196857	328.033856386237	743.396020815201	-1.18063	1.61662580088825e-05	0.000173638199494995	-	1	5522572	5523941	-	1295	protein_coding	Putative uncharacterized protein [Source:UniProtKB/TrEMBL;Acc:G4MML4]	-
MGG_04938	361.309096503208	280.789399533737	816.317912391045	585.271063136948	321.049248018472	700.794487763997	-1.12712	1.63188789212619e-05	0.00017509806318484	-	3	4012769	4013911	+	1143	protein_coding	C-3 sterol dehydrogenase/C-4 decarboxylase [Source:UniProtKB/TrEMBL;Acc:G4N367]	-
MGG_00593	83.8396798515731	81.4289258647837	231.975234096736	222.50845823765	82.6343028581784	227.241846167193	-1.45965	1.65232995685438e-05	0.000176748723854128	-	5	2369208	2372415	-	3045	protein_coding	Putative uncharacterized protein [Source:UniProtKB/TrEMBL;Acc:G4NBA0]	COesterase
MGG_02534	328.372079418661	454.878827244654	803.593532461688	800.39772418188	391.625453331658	801.995628321784	-1.03347	1.71008351541557e-05	0.000182368316298081	-	7	2466789	2468663	-	1875	protein_coding	Mitochondrial GTPase 1 [Source:UniProtKB/TrEMBL;Acc:G5EHY3]	-
MGG_10013	6.98663998763109	14.9754346417993	100.81624097875	57.9998350856435	10.9810373147152	79.4080380321968	-2.8494	1.71796263428218e-05	0.000183022381048578	-	4	4938496	4939512	-	1017	protein_coding	Putative uncharacterized protein [Source:UniProtKB/TrEMBL;Acc:G4N9D1]	-
MGG_11680	51.900754193831	87.0447138554584	186.950505115935	256.253816832934	69.4727340246447	221.602160974434	-1.67078	1.73840850556324e-05	0.000184824912411962	-	5	4262081	4264806	+	2657	protein_coding	AAA family ATPase [Source:UniProtKB/TrEMBL;Acc:G4NES4]	AAA
MGG_00812	180.654548251604	191.872756348054	518.763181735317	358.544435074887	186.263652299829	438.653808405102	-1.23615	1.74654578055502e-05	0.000185501919124197	-	5	1527679	1528812	-	1134	protein_coding	Putative uncharacterized protein [Source:UniProtKB/TrEMBL;Acc:G4NEA5]	-
MGG_02199	792.484592882727	700.101569504117	220.229652623483	410.217015423915	746.293081193422	315.223334023699	1.24453779091285	1.76903219320571e-05	0.000187320853347227	-	1	922875	923947	+	1073	protein_coding	Putative uncharacterized protein [Source:UniProtKB/TrEMBL;Acc:G4MP91]	-
MGG_06155	37.9274742185688	111.379795148382	208.484071150231	363.817	74.6536346834755	286.150609252815	-1.93506	1.7835195718755e-05	0.000188664335741381	-	3	2760379	2764152	-	3628	protein_coding	Putative uncharacterized protein [Source:UniProtKB/TrEMBL;Acc:G4MZY9]	-
MGG_08415	148.715622593862	146.010487757543	415.010545388253	301.599142445346	147.363055175703	358.305	-1.28246	1.8538139256975e-05	0.000195705250584963	-	2	7510399	7513460	+	2981	protein_coding	Serin endopeptidase [Source:UniProtKB/TrEMBL;Acc:G4MVW7]	Peptidase_S8
MGG_09860	46.9102970598088	22.463151962699	121.371008556942	166.617708064212	34.6867245112539	143.994358310577	-2.05671	2.01312317249515e-05	0.00021145861941149	-	6	3861722	3864186	-	2260	protein_coding	Putative uncharacterized protein [Source:UniProtKB/TrEMBL;Acc:G4NIE9]	-
MGG_00785	1406.31082036746	1936.51089211767	602.939848960292	971.233602070503	1671.41085624257	787.086725515398	1.0871217868888	2.06392969330141e-05	0.000216578328076864	-	5	1633134	1634986	-	1853	protein_coding	Putative uncharacterized protein [Source:UniProtKB/TrEMBL;Acc:G4NED8]	-
MGG_09717	35.9312913649599	54.2859505765225	152.692559152282	161.344995783699	45.1086209707412	157.018777467991	-1.79717	2.07712545893214e-05	0.000217527534325531	-	4	5400690	5404665	-	3326	protein_coding	Putative uncharacterized protein [Source:UniProtKB/TrEMBL;Acc:G4NAH7]	FAD_binding_4
MGG_06040	191.633553946453	207.784155654965	451.226088264115	416.54427016053	199.708854800709	433.885179212323	-1.11931	2.0994820604291e-05	0.000219649405583615	-	3	2366026	2367764	-	1647	protein_coding	Histidinol-phosphatase [Source:UniProtKB/TrEMBL;Acc:G4N4X0]	-
MGG_14871	1.99618285360888	0	41.1095351563836	45.3453256124122	0.998091426804442	43.2274303843979	-5.47282	2.11237948975589e-05	0.000220558507879592	-	4	2505236	2506100	+	801	protein_coding	Bifunctional molybdenum cofactor biosynthesis protein [Source:UniProtKB/TrEMBL;Acc:G4N9U3]	-
MGG_05506	71.8625827299198	67.3894558880969	198.696086589187	201.417609115598	69.6260193090083	200.056847852393	-1.52299	2.18558523265481e-05	0.000227522244229597	-	1	5458880	5460496	+	1453	protein_coding	Glyoxylate reductase [Source:UniProtKB/TrEMBL;Acc:G4MM79]	2-Hacid_dh_C
MGG_02793	296.433153760919	295.764834175536	658.731360958242	548.362077173357	296.098993968228	603.546719065799	-1.02769	2.21653229955093e-05	0.00023051496127175	-	7	1484001	1487336	+	2975	protein_coding	Glycosyl hydrolase family 76 protein [Source:UniProtKB/TrEMBL;Acc:G4NIY9]	-
MGG_14052	124.761428350555	173.153463045804	319.088296690025	416.54427016053	148.95744569818	367.816283425278	-1.3026	2.24598103047557e-05	0.000233346076734147	-	7	3231183	3231942	-	693	protein_coding	Putative uncharacterized protein [Source:UniProtKB/TrEMBL;Acc:G4NL88]	-
MGG_02900	341.347267967119	466.110403226003	160.522946801117	184.544929817957	403.728835596561	172.533938309537	1.22747050204608	2.35917988870317e-05	0.000243898252201927	-	7	1093927	1097528	-	3602	protein_coding	Putative uncharacterized protein [Source:UniProtKB/TrEMBL;Acc:G5EI54]	-
MGG_08615	48.9064799134177	16.8473639720242	141.925776135134	148.690486310468	32.8769219427209	145.308131222801	-2.14882	2.3714259911874e-05	0.000244922745474064	-	1	7580979	7582343	+	1294	protein_coding	Dihydrodipicolinate synthase [Source:UniProtKB/TrEMBL;Acc:G4ML04]	-
MGG_14162	308.410250882573	284.533258194187	135.074186942403	99.1269908736452	296.47175453838	117.100588908024	1.3386096685848	2.41175113333351e-05	0.000248842393019047	-	6	4000304	4003205	+	2769	protein_coding	Putative uncharacterized protein [Source:UniProtKB/TrEMBL;Acc:G4NII9]	-
MGG_00296	333.362536552684	473.598120546903	176.183722098787	166.617708064212	403.480328549793	171.400715081499	1.23540751577941	2.41932843773445e-05	0.000249378761187515	-	5	3371251	3374088	+	2665	protein_coding	Glycosyl hydrolase [Source:UniProtKB/TrEMBL;Acc:G4ND73]	-
MGG_10720	325.377805138248	309.804304152223	703.756089939043	577.88926594423	317.591054645236	640.822677941636	-1.01319	2.4294561871057e-05	0.000250176711291052	-	6	3724747	3725981	-	1103	protein_coding	Guanyl-specific ribonuclease F1 [Source:UniProtKB/TrEMBL;Acc:G4NI95]	Ribonuclease
MGG_05874	397.240387868168	458.622685905104	186.950505115935	204.581236483906	427.931536886636	195.76587079992	1.12882756959828	2.51049058288429e-05	0.000258014439023295	-	3	1801042	1803567	-	2457	protein_coding	Putative uncharacterized protein [Source:UniProtKB/TrEMBL;Acc:G4N3S1]	-
MGG_16689	92.8225026928131	70.1973498834342	198.696086589187	264.690156481755	81.5099262881237	231.693121535471	-1.50776	2.57085438294974e-05	0.000262929429233777	-	3	1515808	1516415	+	513	protein_coding	Putative uncharacterized protein [Source:UniProtKB/TrEMBL;Acc:G4N3E2]	-
MGG_08330	185.645005385626	137.586805771531	488.420429596081	318.471821742988	161.615905578579	403.446125669534	-1.32127	2.60259158294864e-05	0.000265656938306237	-	2	7804650	7806195	-	1368	protein_coding	Dienelactone hydrolase [Source:UniProtKB/TrEMBL;Acc:G4MWS4]	-
MGG_03332	90.8263198392042	94.5324311763581	296.575932199624	207.744863852214	92.6793755077811	252.160398025919	-1.44457	2.66714293325131e-05	0.000271733277784268	-	4	2232204	2235043	-	2741	protein_coding	Copper amine oxidase 1 [Source:UniProtKB/TrEMBL;Acc:G4N960]	-
novel.520	583.883484680599	539.115647104775	294.618335287416	255.199274376831	561.499565892687	274.908804832123	1.02974062946578	2.67221590009537e-05	0.000271969313404852	-	7	3000728	3006422	-	5695	-	- && P0CT42.1 RecName: Full=Transposon Tf2-7 polyprotein; AltName: Full=Retrotransposable element Tf2 155 kDa protein >P0CT43.1 RecName: Full=Transposon Tf2-8 polyprotein; AltName: Full=Retrotransposable element Tf2 155 kDa protein && -	-
MGG_08333	338.352993686706	192.808721013166	82.2190703127672	99.1269908736452	265.580857349936	90.6730305932062	1.55046675604751	2.7040827999951e-05	0.00027494568372792	-	2	7794771	7795933	-	1163	protein_coding	Putative uncharacterized protein [Source:UniProtKB/TrEMBL;Acc:G4MWS0]	-
novel.279	1.99618285360888	0.935964665112456	27.4063567709224	56.9452926295409	1.46607375936067	42.1758247002316	-4.85656	2.78232543773258e-05	0.000282627108175879	-	3	1616807	1617694	-	806	-	- && - && -	-
MGG_03469	413.209850697039	565.322657727924	193.802094308665	241.490222447497	489.266254212481	217.646158378081	1.16973825744337	2.79527533794495e-05	0.000283667680229205	-	4	1758138	1759305	-	1168	protein_coding	Putative uncharacterized protein [Source:UniProtKB/TrEMBL;Acc:G4N890]	-
MGG_01764	55.8931199010487	60.8377032323097	160.522946801117	196.144896835085	58.3654115666792	178.333921818101	-1.61051	2.87425303610036e-05	0.000291118788187827	-	2	4753582	4755186	+	1423	protein_coding	Putative uncharacterized protein [Source:UniProtKB/TrEMBL;Acc:G4MVP2]	-
MGG_03706	256.509496688742	200.296438334066	75.3674811200366	89.6361087687217	228.402967511404	82.5017949443792	1.46955093787763	2.8847231848078e-05	0.000291897231142279	-	4	956304	958128	+	1704	protein_coding	Integral membrane protein [Source:UniProtKB/TrEMBL;Acc:G4N6I6]	-
MGG_07981	355.320547942381	265.813964891938	676.34973316812	605.307369802897	310.567256417159	640.828551485509	-1.04587	2.94377491239939e-05	0.000297585269109767	-	3	6446221	6448073	+	1788	protein_coding	Aminopeptidase ypdF [Source:UniProtKB/TrEMBL;Acc:G4N2X1]	Peptidase_M24
MGG_14136	10.9790056948489	14.0394699766868	69.4946903834103	81.1997691199009	12.5092378357679	75.3472297516556	-2.58817	2.96518593841941e-05	0.000299172706375849	-	6	175490	177398	-	1662	protein_coding	Quinate permease [Source:UniProtKB/TrEMBL;Acc:G4NFN3]	Sugar_tr
MGG_02976	202.612559641302	209.65608498519	507.017600262064	394.398878582376	206.134322313246	450.70823942222	-1.12895	2.98326342365249e-05	0.000300707216059126	-	7	788251	792006	-	3756	protein_coding	Putative uncharacterized protein [Source:UniProtKB/TrEMBL;Acc:G5EHR0]	NB-ARC
MGG_14234	164.685085422733	123.547335794844	352.367444197573	330.071788760117	144.116210608789	341.219616478845	-1.24459	3.03738154979119e-05	0.000305574575685807	-	5	232428	237977	-	5369	protein_coding	Putative uncharacterized protein [Source:UniProtKB/TrEMBL;Acc:G4NBV3]	-
MGG_16308	20.9599199628933	29.9508692835986	83.1978687688715	148.690486310468	25.4553946232459	115.94417753967	-2.18413	3.05523658724033e-05	0.000306848845553636	-	1	4603965	4605424	+	1384	protein_coding	Putative uncharacterized protein [Source:UniProtKB/TrEMBL;Acc:G4MS29]	-
MGG_00547	343.343450820728	297.636763505761	739.971632814904	571.562011207614	320.490107163245	655.766822011259	-1.0336	3.12605843636796e-05	0.000313293217862766	-	5	2511869	2513370	-	1041	protein_coding	NUDIX domain-containing protein [Source:UniProtKB/TrEMBL;Acc:G4NBG3]	NUDIX
MGG_04850	209.599199628933	182.513109696929	369.007017951348	526.216685595202	196.056154662931	447.611851773275	-1.19081	3.13925669183074e-05	0.000314315452726472	-	3	3707261	3709782	+	2285	protein_coding	Putative uncharacterized protein [Source:UniProtKB/TrEMBL;Acc:G4N2A8]	MFS_1
MGG_09177	24.952285670111	14.0394699766868	101.795039434855	89.6361087687217	19.4958778233989	95.7155741017881	-2.29975	3.21066388070651e-05	0.000319937162181049	-	1	3634520	3636498	+	1979	protein_coding	Putative uncharacterized protein [Source:UniProtKB/TrEMBL;Acc:G4MPC3]	-
MGG_01297	220.578205323782	254.582388910588	69.4946903834103	102.290618241953	237.580297117185	85.8926543126817	1.46994978754573	3.23230385650649e-05	0.000321482365538496	-	2	3015140	3016543	-	1315	protein_coding	Putative uncharacterized protein [Source:UniProtKB/TrEMBL;Acc:G4MY82]	-
MGG_08045	250.520948127915	232.119236947889	549.105933874552	457.671425948532	241.320092537902	503.388679911542	-1.06127	3.36860873799029e-05	0.000334404596594245	-	2	5518339	5521094	-	2523	protein_coding	Putative uncharacterized protein [Source:UniProtKB/TrEMBL;Acc:G4MXQ3]	-
MGG_11927	503.038079109439	415.568311309931	1074.7207048026	770.870535411007	459.303195209685	922.795620106803	-1.00724	3.43636671637837e-05	0.000340808252486229	-	1	1624541	1625854	-	894	protein_coding	3-oxoacyl- [Source:UniProtKB/TrEMBL;]	-
MGG_01512	480.081976292937	474.534085212015	249.593606306615	202.472151571701	477.308030752476	226.032878939158	1.07762518945937	3.47918864700097e-05	0.000344078628174634	-	2	3868131	3870563	-	2272	protein_coding	Putative uncharacterized protein [Source:UniProtKB/TrEMBL;Acc:G4MT19]	SAP
MGG_07924	159.694628288711	110.44383048327	28.3851552270268	42.1816982441043	135.06922938599	35.2834267355655	1.93860633596697	3.48978124989124e-05	0.000344800912748444	-	3	6263417	6265117	-	1701	protein_coding	Putative uncharacterized protein [Source:UniProtKB/TrEMBL;Acc:G4N2F6]	-
MGG_07800	77.8511312907465	43.9903392602854	230.017637184527	164.508623152007	60.920735275516	197.263130168267	-1.69809	3.5898495742225e-05	0.000354020631106062	-	3	5799976	5802556	+	2489	protein_coding	Putative uncharacterized protein [Source:UniProtKB/TrEMBL;Acc:G4N134]	Zn_clus
MGG_04504	657.742250264127	537.24371777455	1481.90086254202	955.415465228963	597.492984019339	1218.65816388549	-1.02888	3.60602955649534e-05	0.00035528202857839	TMA22	1	7282877	7284611	-	1506	protein_coding	Translation machinery-associated protein 22 [Source:UniProtKB/Swiss-Prot;Acc:A4QVI3]	SUI1
MGG_16017	209.599199628933	219.015731636315	75.3674811200366	83.3088540321061	214.307465632624	79.3381675760713	1.43423410236097	3.69091220132671e-05	0.00036330359254937	-	1	398262	398566	+	255	protein_coding	Putative uncharacterized protein [Source:UniProtKB/TrEMBL;Acc:G4MMW6]	-
MGG_09805	197.62210250728	124.483300459957	55.7915119979491	20.0363066659496	161.052701483618	37.9139093319493	2.08107755137996	3.74301695272418e-05	0.000368086742170803	-	6	4056353	4057961	-	1509	protein_coding	Alpha-galactosidase [Source:UniProtKB/TrEMBL;Acc:G4NIK9]	-
MGG_14129	47.9083884866132	33.6947279440484	134.095388486299	149.74502876657	40.8015582153308	141.920208626435	-1.80005	3.78768982592024e-05	0.000371782326265186	-	6	210413	211564	+	945	protein_coding	Putative uncharacterized protein [Source:UniProtKB/TrEMBL;Acc:G4NFP4]	-
MGG_00120	401.232753575386	206.848190989853	909.303765720961	592.652860329666	304.040472282619	750.978313025313	-1.30579	3.86954568525891e-05	0.000378399696068742	-	5	4067772	4068489	+	588	protein_coding	Putative uncharacterized protein [Source:UniProtKB/TrEMBL;Acc:G4NEF4]	-
MGG_14292	330.36826227227	299.508692835986	704.734888395147	561.016586646588	314.938477554128	632.875737520867	-1.00744	3.87808302157532e-05	0.000378881121297056	-	6	3773557	3775918	+	2174	protein_coding	Leupeptin-inactivating enzyme 1 [Source:UniProtKB/TrEMBL;Acc:G4NIB4]	-
MGG_00778	268.486593810395	345.370961426496	645.02818257278	595.816487697974	306.928777618446	620.422335135377	-1.01486	3.89650388836062e-05	0.00038032635252965	-	5	1662143	1664222	+	1800	protein_coding	Methionyl-tRNA transformylase [Source:UniProtKB/TrEMBL;Acc:G4NEK1]	-
MGG_01029	697.665907336305	818.969081973399	229.038838728423	431.307864545967	758.317494654852	330.173351637195	1.20090767251229	3.91834673100493e-05	0.000382102593312788	-	5	744737	747427	-	2463	protein_coding	Acetyl-hydrolase [Source:UniProtKB/TrEMBL;Acc:G4NCT6]	Abhydrolase_3
MGG_05722	101.805325534053	77.6850672043339	202.611280413605	291.05371788432	89.7451963691935	246.832499148962	-1.45998	3.98248642663688e-05	0.000386985930338191	-	1	6268281	6271815	+	2722	protein_coding	Putative uncharacterized protein [Source:UniProtKB/TrEMBL;Acc:G4MPH4]	Sugar_tr
MGG_15023	388.257565026928	374.385866044983	160.522946801117	186.654014730162	381.321715535955	173.588480765639	1.13589364517844	3.98319010621872e-05	0.000386985930338191	-	7	1939806	1943651	-	3583	protein_coding	Putative uncharacterized protein [Source:UniProtKB/TrEMBL;Acc:G4NJD7]	Zn_clus
MGG_02083	4.99045713402221	1.87192933022491	28.3851552270268	70.6543445588748	3.43119323212356	49.5197498929508	-3.8604	4.01792898125382e-05	0.000389999532504479	-	1	511330	511995	-	666	protein_coding	Putative uncharacterized protein [Source:UniProtKB/TrEMBL;Acc:G4MNB8]	-
MGG_03493	70.8644913031154	69.2613852183218	151.713760696177	285.781005603807	70.0629382607186	218.747383149992	-1.64157	4.02184687620588e-05	0.00039001869383225	-	4	1691325	1693133	+	1809	protein_coding	Putative uncharacterized protein [Source:UniProtKB/TrEMBL;Acc:G4N808]	-
MGG_05807	282.459873785657	229.311342952552	588.257872118727	480.87135998279	255.885608369104	534.564616050758	-1.06374	4.27826365673996e-05	0.000412974566423619	-	3	3039721	3041648	+	1703	protein_coding	Putative uncharacterized protein [Source:UniProtKB/TrEMBL;Acc:G4N0I1]	-
MGG_09576	18.9637371092844	6.55175265578719	70.4734888395147	89.6361087687217	12.7577448825358	80.0547988041182	-2.65646	4.45054627677329e-05	0.000427635899353019	-	3	3220436	3221725	-	1180	protein_coding	Putative uncharacterized protein [Source:UniProtKB/TrEMBL;Acc:G4N0X6]	-
MGG_04609	237.545759579457	302.316586831323	115.498217820316	99.1269908736452	269.93117320539	107.31260434698	1.33047	4.46926110557008e-05	0.000429040880674828	-	1	7099385	7102305	+	2921	protein_coding	Putative uncharacterized protein [Source:UniProtKB/TrEMBL;Acc:G4MRQ8]	-
MGG_05904	170.67363398356	283.597293529074	498.208414157125	533.59848278792	227.135463756317	515.903448472522	-1.18228	4.63042234952887e-05	0.000442486029991898	-	3	1897704	1902063	+	4360	protein_coding	Putative uncharacterized protein [Source:UniProtKB/TrEMBL;Acc:G4N401]	-
MGG_11486	222.574388177391	204.040296994515	68.515891927306	88.5815663126191	213.307342585953	78.5487291199625	1.44248109147829	4.9862808813574e-05	0.000474173428002748	-	5	1466127	1468691	+	2565	protein_coding	Putative uncharacterized protein [Source:UniProtKB/TrEMBL;Acc:G4NE31]	Fringe
MGG_14875	163.686993995928	116.059618473945	410.116553107731	282.617378235499	139.873306234937	346.366965671615	-1.30982	5.19805013164629e-05	0.000492241730172069	-	4	2466572	2467703	+	887	protein_coding	BolA domain-containing protein [Source:UniProtKB/TrEMBL;Acc:G4N9J0]	-
MGG_13947	180.654548251604	179.705215701592	433.607716054236	351.162637882169	180.179881976598	392.385176968202	-1.12326	5.2826008061551e-05	0.000499543960069308	-	4	270731	272825	-	2095	protein_coding	F-box domain-containing protein [Source:UniProtKB/TrEMBL;Acc:G4NA88]	-
MGG_02059	12.9751885484577	52.4140212462976	174.226125186578	129.708722100621	32.6946048973777	151.967423643599	-2.21174	5.31601638094904e-05	0.000502052249743143	-	1	425504	436681	-	10815	protein_coding	Putative uncharacterized protein [Source:UniProtKB/TrEMBL;Acc:G4MN84]	-
MGG_09631	49.9045713402221	60.8377032323097	6.8515891927306	6.32725473661565	55.3711372862659	6.58942196467312	3.07033635342322	5.33467213785137e-05	0.000502907985801223	-	7	3140124	3142492	-	1851	protein_coding	Putative uncharacterized protein [Source:UniProtKB/TrEMBL;Acc:G4NL64]	HSP70
MGG_10237	244.532399567088	310.740268817336	516.805584823108	623.234591556642	277.636334192212	570.020088189875	-1.03694	5.3977631863754e-05	0.000507942113848953	-	supercont8.8	355378	356151	+	774	protein_coding	Putative uncharacterized protein [Source:UniProtKB/TrEMBL;Acc:Q2KEN1]	-
MGG_03682	1082.92919808282	1534.04608611932	517.784383279212	770.870535411007	1308.48764210107	644.32745934511	1.02275930092428	5.52919579801663e-05	0.000518482571820031	-	4	1032284	1034041	-	1758	protein_coding	Putative uncharacterized protein [Source:UniProtKB/TrEMBL;Acc:G4N6R4]	-
MGG_14703	4.99045713402221	3.74385866044983	35.2367444197574	62.2180049100539	4.36715789723602	48.7273746649056	-3.48196	5.53450346147682e-05	0.000518482571820031	-	5	3383773	3385084	-	1158	protein_coding	Putative uncharacterized protein [Source:UniProtKB/TrEMBL;Acc:G4ND77]	-
MGG_08949	25.9503770969155	43.054374595173	133.116590030194	122.326924907903	34.5023758460442	127.721757469049	-1.88565	5.78971016206789e-05	0.000539978039403538	-	2	2251270	2253063	+	1794	protein_coding	Putative uncharacterized protein [Source:UniProtKB/TrEMBL;Acc:G4MW28]	-
MGG_06112	39.9236570721777	62.7096325625346	155.628954520595	170.835877888623	51.3166448173561	163.232416204609	-1.66705	5.86028963677301e-05	0.000543957661175173	-	3	2613165	2615397	-	2145	protein_coding	Hydrolase [Source:UniProtKB/TrEMBL;Acc:G4N5H9]	-
MGG_03050	170.67363398356	190.000827017829	342.57945963653	456.61688349243	180.337230500694	399.59817156448	-1.14701	5.86248433257145e-05	0.000543957661175173	-	7	494826	497252	+	2427	protein_coding	Putative uncharacterized protein [Source:UniProtKB/TrEMBL;Acc:G4NKL3]	adh_short
MGG_00101	200.616376787693	228.375378287439	479.611243491142	415.489727704428	214.495877537566	447.550485597785	-1.06098	5.86351385221736e-05	0.000543957661175173	-	5	4140377	4141995	+	1554	protein_coding	ATPase NPA3 [Source:UniProtKB/TrEMBL;Acc:G4NEH7]	-
MGG_04817	164.685085422733	114.18768914372	373.90101023187	296.326430164833	139.436387283226	335.113720198351	-1.26663	5.92982769524517e-05	0.000549137665452784	-	2	1478936	1481798	-	2232	protein_coding	Cation transport regulator-like protein 2 [Source:UniProtKB/TrEMBL;Acc:G4MU59]	ChaC
MGG_11072	287.450330919679	123.547335794844	36.2155428758617	72.7634	205.498833357262	54.4894861734709	1.91712366808059	5.97130710355799e-05	0.00055249084171755	-	6	469929	471024	-	1096	protein_coding	Putative uncharacterized protein [Source:UniProtKB/TrEMBL;Acc:G4NFX3]	-
MGG_04729	1243.62191779833	1763.35742907187	569.660701452744	899.524715055525	1503.4896734351	734.592708254135	1.03397889940434	6.02424170604486e-05	0.000556406394753024	-	2	1334077	1336451	-	1368	protein_coding	Putative uncharacterized protein [Source:UniProtKB/TrEMBL;Acc:G4MTQ2]	-
MGG_01629	188.63927966604	177.833286371367	460.035274369054	344.835383145553	183.236283018703	402.435328757304	-1.13575	6.15334383825349e-05	0.000567830136059959	-	2	4268514	4270323	+	1752	protein_coding	Putative uncharacterized protein [Source:UniProtKB/TrEMBL;Acc:G4MUC3]	-
MGG_15522	339.35108511351	246.158706924576	695.925702290208	532.543940331817	292.754896019043	614.234821311013	-1.07015	6.17716327250123e-05	0.00056852680057621	-	2	494343	496716	+	2226	protein_coding	Putative uncharacterized protein [Source:UniProtKB/TrEMBL;Acc:G4MYV3]	SET
MGG_14198	50.9026627670265	45.8622685905104	5.87279073662623	3.16362736830783	48.3824656787685	4.51820905246703	3.41249422426125	6.27077955551002e-05	0.000575626813313586	-	7	256606	258178	+	1185	protein_coding	Putative uncharacterized protein [Source:UniProtKB/TrEMBL;Acc:G4NK92]	-
MGG_15570	4.99045713402221	11.2315759813495	39.1519382441748	92.7997361370296	8.11101655768584	65.9758371906022	-3.01599	6.55800558882514e-05	0.000599891558356492	-	2	1423619	1424046	+	324	protein_coding	Putative uncharacterized protein [Source:UniProtKB/TrEMBL;Acc:G4MTT3]	-
MGG_02647	239.541942433066	556.898975741911	141.925776135134	145.52685894216	398.220459087489	143.726317538647	1.47102254132583	6.7237398054422e-05	0.000613446165191041	-	7	2074886	2075570	+	618	protein_coding	UVI-1 [Source:UniProtKB/TrEMBL;Acc:G4NJI0]	-
MGG_01549	422.192673538279	401.528841333244	218.272055711275	160.290453327597	411.860757435761	189.281254519436	1.12043260633889	6.7926988200403e-05	0.000618123799743772	-	2	3976123	3979492	+	3217	protein_coding	DNA replication initiation factor Cdc45 [Source:UniProtKB/TrEMBL;Acc:G4MTG5]	-
MGG_06931	281.461782358853	203.104332329403	665.582950150972	427.089694721556	242.283057344128	546.336322436264	-1.17433	6.95413643671419e-05	0.000630624673581962	-	1	3291689	3293662	-	1974	protein_coding	Glycoprotein endopeptidase kae-1 [Source:UniProtKB/TrEMBL;Acc:G4MNE4]	Peptidase_M22
MGG_10203	276.47132522483	250.838530250138	594.130662855353	472.435020333969	263.654927737484	533.282841594661	-1.01689	6.96891287713824e-05	0.000631399973713282	-	2	1755413	1756963	+	1469	protein_coding	Putative uncharacterized protein [Source:UniProtKB/TrEMBL;Acc:G4MUQ4]	-
MGG_11454	1207.69062643337	1511.58293415662	463.950468193472	834.143082777163	1359.64	649.046775485318	1.06761964507336	6.97473213354937e-05	0.000631399973713282	-	5	865212	869312	+	3029	protein_coding	Vacuolar calcium ion transporter [Source:UniProtKB/TrEMBL;Acc:G4NCW8]	Na_Ca_ex
MGG_15510	13.9732799752622	14.0394699766868	73.4098842078278	74.8725143832852	14.0063749759745	74.1411992955565	-2.40411	7.48493507661593e-05	0.000673515660155921	-	2	213855	214351	-	288	protein_coding	Putative uncharacterized protein [Source:UniProtKB/TrEMBL;Acc:G4MXZ6]	-
MGG_16481	0	0	27.4063567709224	21.0908491220522	0	24.2486029464873	-7.09213	7.59899925147199e-05	0.000683193045910642	-	1	6630366	6631465	-	1023	protein_coding	Putative uncharacterized protein [Source:UniProtKB/TrEMBL;Acc:G4MQE8]	Metallophos
MGG_16442	151.709896874275	111.379795148382	306.363916760668	306.871854725859	131.544846011329	306.617885743264	-1.22197	7.78443634480696e-05	0.000698068829791372	-	1	6066573	6067773	+	1093	protein_coding	Putative uncharacterized protein [Source:UniProtKB/TrEMBL;Acc:G4MP08]	-
MGG_17822	383.267107892906	205.91222632474	903.430974984334	529.38031296351	294.589667108823	716.405643973922	-1.28336	7.90614296654168e-05	0.000707168060735977	-	6	3736670	3738732	-	1795	protein_coding	Putative uncharacterized protein [Source:UniProtKB/TrEMBL;Acc:G4NIA1]	-
MGG_06955	120.769062643337	170.345569050467	274.063567709224	453.453256124122	145.557315846902	363.758411916673	-1.31974	8.13289960071847e-05	0.000724393347959361	-	1	3365568	3368135	+	2458	protein_coding	Putative uncharacterized protein [Source:UniProtKB/TrEMBL;Acc:G4MNH4]	-
MGG_04162	167.679359703146	134.778911776194	18.597170665983	56.9452926295409	151.22913573967	37.771231647762	2.00656287436298	8.19040180917325e-05	0.000728244123541673	-	6	1758039	1759788	-	1504	protein_coding	Aquaporin [Source:UniProtKB/TrEMBL;Acc:G4NIP4]	-
MGG_10699	79.8473141443554	92.6605018461332	235.890427921153	205.635778940009	86.2539079952443	220.763103430581	-1.35551	8.28158040298651e-05	0.000735104211384485	-	6	3782292	3784004	+	1637	protein_coding	Putative uncharacterized protein [Source:UniProtKB/TrEMBL;Acc:G4NIB8]	-
MGG_17852	12.9751885484577	38.3745512696107	0	0	25.6748699090342	0	7.10357107094477	8.44557119168312e-05	0.000747130150231343	-	7	135194	135656	+	243	pseudogene	-	-
novel.4	36.9293827917644	21.5271872975865	104.731434803168	122.326924907903	29.2282850446754	113.529179855535	-1.96036	8.51377579309374e-05	0.000750266048981432	-	1	421107	422729	+	1623	-	- && - && -	-
MGG_00095	65.8740341690932	58.0298092369723	174.226125186578	173.99950525693	61.9519217030327	174.112815221754	-1.49142	8.51447042079439e-05	0.000750266048981432	-	5	4150703	4153922	+	3220	protein_coding	Putative uncharacterized protein [Source:UniProtKB/TrEMBL;Acc:G4NEI4]	-
MGG_08873	155.702262581493	181.577145031817	387.604188617331	340.617213321143	168.639703806655	364.110700969237	-1.11018	8.6180435818414e-05	0.000757910661648015	-	2	1943437	1946395	-	2896	protein_coding	Putative uncharacterized protein [Source:UniProtKB/TrEMBL;Acc:G4MV76]	-
MGG_04312	114.780514082511	99.2122545019204	223.166047991797	305.817312269756	106.996384292216	264.491680130777	-1.30557	8.76852252252024e-05	0.000770498085528748	-	6	1213081	1214445	-	1308	protein_coding	Putative uncharacterized protein [Source:UniProtKB/TrEMBL;Acc:G4NGH4]	-
MGG_09322	83.8396798515731	63.645597227647	264.27558314818	160.290453327597	73.7426385396101	212.283018237888	-1.52741	9.0335834546978e-05	0.000790476255055067	-	6	3678880	3681549	+	2670	protein_coding	Putative uncharacterized protein [Source:UniProtKB/TrEMBL;Acc:G4NI78]	Peptidase_S8
MGG_06370	591.868216095034	702.909463499455	377.816204056287	216.181203501035	647.388839797244	296.998703778661	1.12310190992035	9.54697578742042e-05	0.000830940867527476	-	4	3985191	3988446	+	2934	protein_coding	DNA ligase 1 [Source:UniProtKB/TrEMBL;Acc:G4N7T1]	DNA_ligase_A_M
MGG_08455	128.753794057773	136.650841106419	356.282638021991	260.471986657344	132.702317582096	308.377312339668	-1.21691	9.55150000353533e-05	0.000830940867527476	-	4	264699	267011	-	1918	protein_coding	Putative uncharacterized protein [Source:UniProtKB/TrEMBL;Acc:G4NA86]	-
MGG_01353	392.249930734146	285.469222859299	588.257872118727	791.961384533059	338.859576796722	690.109628325893	-1.02639	9.5637009323669e-05	0.000831312411890565	-	2	3221457	3225876	+	4203	protein_coding	Cytochrome P450 monooxygenase [Source:UniProtKB/TrEMBL;Acc:G4MZ08]	p450
MGG_02795	68.8683084495065	74.8771732089965	15.6607752976699	10.5454245610261	71.8727408292515	13.103099929348	2.45205102101285	9.75576677385001e-05	0.000846603502402895	-	7	1476261	1479832	+	2673	protein_coding	RIP defective [Source:UniProtKB/TrEMBL;Acc:G4NIY7]	DNA_methylase
MGG_00841	386.261382173319	365.96218405897	200.653683501396	134.981434381134	376.111783116145	167.817558941265	1.16276068129476	9.77515018203158e-05	0.000847583948372515	-	5	1428882	1432091	+	3144	protein_coding	Exonuclease 1 [Source:UniProtKB/TrEMBL;Acc:G4NE19]	XPG_I
MGG_12637	68.8683084495065	69.2613852183218	160.522946801117	221.453915781548	69.0648468339141	190.988431291332	-1.46672	0.00010054727223092	0.000868234806257608	-	7	2058412	2059325	+	914	protein_coding	Putative uncharacterized protein [Source:UniProtKB/TrEMBL;Acc:G4NJH4]	-
MGG_17711	29.9427428041333	92.6605018461332	7.83038764883497	6.32725473661565	61.3016223251332	7.07882119272531	3.11367070355677	0.000101556400080681	0.000875506366813966	-	6	2292416	2292880	+	291	protein_coding	Putative uncharacterized protein [Source:UniProtKB/TrEMBL;Acc:G4NGY1]	-
novel.303	356.318639369186	271.429752882612	154.650156064491	106.508788066363	313.874196125899	130.579472065427	1.26341030344352	0.000102260814864987	0.000880131463242737	-	3	5699431	5711672	-	6874	-	- && P0CT42.1 RecName: Full=Transposon Tf2-7 polyprotein; AltName: Full=Retrotransposable element Tf2 155 kDa protein >P0CT43.1 RecName: Full=Transposon Tf2-8 polyprotein; AltName: Full=Retrotransposable element Tf2 155 kDa protein && -	-
MGG_16116	412.211759270235	444.583215928417	233.932831008945	170.835877888623	428.397487599326	202.384354448784	1.0808746589158	0.000104284285506626	0.000896075545054062	-	1	1689812	1694452	+	4641	protein_coding	Putative uncharacterized protein [Source:UniProtKB/TrEMBL;Acc:G4MR27]	-
MGG_02394	613.826227484732	546.603364425674	335.727870443799	239.381137535292	580.214795955203	287.554503989546	1.01166563614221	0.000105967056037713	0.000907559353303391	-	1	1680770	1682287	+	1458	protein_coding	Malic acid transporter [Source:UniProtKB/TrEMBL;Acc:G4MR25]	C4dic_mal_tran
MGG_09238	103.801508387662	78.6210318694463	267.211978516493	201.417609115598	91.2112701285541	234.314793816046	-1.36283	0.000108853779959558	0.000930003402865566	-	1	3877972	3879780	-	1720	protein_coding	Putative uncharacterized protein [Source:UniProtKB/TrEMBL;Acc:G4MPV2]	-
MGG_01747	186.643096812431	178.769251036479	405.22256082721	356.435350162682	182.706173924455	380.828955494946	-1.06002	0.000109285331413731	0.000932930072646694	-	2	4681640	4684476	+	2607	protein_coding	Nitric oxide synthase [Source:UniProtKB/TrEMBL;Acc:G4MVB5]	NAD_binding_1
MGG_05233	240.540033859871	229.311342952552	409.137754651627	559.962044190485	234.925688406211	484.549899421056	-1.04405	0.000111016426456201	0.000945398211649354	-	3	5081664	5086434	+	4427	protein_coding	Putative uncharacterized protein [Source:UniProtKB/TrEMBL;Acc:G4N5C2]	-
MGG_08653	79.8473141443554	69.2613852183218	15.6607752976699	13.7090519293339	74.5543496813386	14.6849136135019	2.34246318296665	0.000112287037615226	0.000955442382565275	-	1	7687992	7690053	-	2004	protein_coding	Putative uncharacterized protein [Source:UniProtKB/TrEMBL;Acc:G4MLF2]	-
novel.1	61.8816684618754	56.1578799067474	146.819768415656	190.872184554572	59.0197741843114	168.845976485114	-1.51629	0.000117050286257534	0.000990416798462109	-	1	221081	222285	+	1110	-	- && - && -	-
MGG_15627	96.8148684000309	68.3254205532093	213.378063430753	215.126661044932	82.5701444766201	214.252362237843	-1.37705	0.000117327760119	0.00099189266881248	-	2	2410303	2411734	-	1253	protein_coding	Putative uncharacterized protein [Source:UniProtKB/TrEMBL;Acc:G4MWI0]	Chromo
MGG_11605	114.780514082511	233.991166278114	62.6431011906797	39.0180708757965	174.385840180312	50.8305860332381	1.77716115087016	0.000118093625309786	0.000997562831686132	-	5	3344494	3347478	+	2775	protein_coding	Putative uncharacterized protein [Source:UniProtKB/TrEMBL;Acc:G4ND14]	-
MGG_15257	105.797691241271	115.123653808832	36.2155428758617	22.1453915781548	110.460672525051	29.1804672270083	1.91722362193285	0.000121178447646079	0.00102279683307073	-	3	6131392	6132327	-	936	protein_coding	Putative uncharacterized protein [Source:UniProtKB/TrEMBL;Acc:G4N200]	-
MGG_04723	61.8816684618754	47.7341979207353	4.89399228052185	9.49088210492348	54.8079331913053	7.19243719272267	2.93647066042274	0.000123366463769647	0.00103792186171525	-	2	1320647	1321754	+	525	protein_coding	Putative uncharacterized protein [Source:UniProtKB/TrEMBL;Acc:G4MTP8]	-
MGG_00140	373.286193624861	503.548989830502	168.353334449952	234.108425254779	438.417591727681	201.230879852365	1.12487330808923	0.000124916723374798	0.00104760160891041	-	5	3982175	3984504	+	2239	protein_coding	Putative uncharacterized protein [Source:UniProtKB/TrEMBL;Acc:G4NE78]	-
MGG_09986	131.748068338186	220.88766096654	345.515855004843	486.144072263303	176.317864652363	415.829963634073	-1.23611	0.000125720858181622	0.0010526611472188	-	4	5062801	5064075	-	1205	protein_coding	Putative uncharacterized protein [Source:UniProtKB/TrEMBL;Acc:G4N9M2]	-
MGG_10236	14.9713714020666	11.2315759813495	68.515891927306	70.6543445588748	13.1014736917081	69.5851182430904	-2.4112	0.000127481489967836	0.00106655104495836	-	supercont8.8	356624	361191	-	4473	protein_coding	Putative uncharacterized protein [Source:UniProtKB/TrEMBL;Acc:Q2KEN2]	-
MGG_05340	179.656	192.808721013166	76.3462795761409	63.2725473661565	186.232588918983	69.8094134711487	1.41471129716653	0.00013143152073754	0.00109697184067805	-	1	4868695	4871350	-	2549	protein_coding	Putative uncharacterized protein [Source:UniProtKB/TrEMBL;Acc:G4MKH6]	Lipase_3
MGG_13527	276.47132522483	329.459562119585	148.777365327864	119.163297539595	302.965443672208	133.97033143373	1.17659629114344	0.000136150074063744	0.00113364672471027	-	4	1425967	1428920	+	2954	protein_coding	Putative uncharacterized protein [Source:UniProtKB/TrEMBL;Acc:G4N7G4]	-
MGG_01831	4.99045713402221	15.9113993069118	46.0035274369054	97.0179	10.450928220467	71.5107166991727	-2.76563	0.000137324269904175	0.00114161008834692	-	2	5011913	5013801	-	1759	protein_coding	Putative uncharacterized protein [Source:UniProtKB/TrEMBL;Acc:G4MW83]	-
MGG_13809	34.9331999381555	41.1824452649481	138.010582310716	112.836042802979	38.0578226015518	125.423312556848	-1.72012	0.000139959560188093	0.00116167543107821	-	1	7257183	7260864	+	3240	protein_coding	Cellobiose dehydrogenase [Source:UniProtKB/TrEMBL;Acc:G4MS69]	-
MGG_10730	41.9198399257866	81.4289258647837	237.848024833362	148.690486310468	61.6743828952851	193.269255571915	-1.6462	0.000141284297838736	0.00117174311253439	-	2	112640	116736	-	3926	protein_coding	Potassium/sodium efflux P-type ATPase [Source:UniProtKB/TrEMBL;Acc:G4MXG4]	E1-E2_ATPase
MGG_14045	37.9274742185688	83.3008551950086	5.87279073662623	10.5454245610261	60.6141647067887	8.20910764882615	2.89133730134371	0.000141956056487872	0.00117545445510455	-	7	3145223	3146292	-	989	protein_coding	Putative uncharacterized protein [Source:UniProtKB/TrEMBL;Acc:G5EI13]	-
MGG_17456	152.70798830108	125.419265125069	306.363916760668	305.817312269756	139.063626713074	306.090614515212	-1.13892	0.000142216189012644	0.00117667901295939	-	5	2896311	2897096	-	616	protein_coding	Putative uncharacterized protein [Source:UniProtKB/TrEMBL;Acc:G4NC45]	-
MGG_03813	70.8644913031154	46.7982332556228	189.886900484248	151.854113678776	58.8313622793691	170.870507081512	-1.54058	0.000145789172073684	0.00120339204003814	-	6	2959226	2960726	-	1203	protein_coding	Putative uncharacterized protein [Source:UniProtKB/TrEMBL;Acc:G4NHK4]	-
MGG_09329	95.8167769732264	131.035053115744	276.999963077537	257.308359289037	113.425915044485	267.154161183287	-1.23493	0.000146515494235503	0.00120748579093614	-	6	3661346	3662423	-	996	protein_coding	Putative uncharacterized protein [Source:UniProtKB/TrEMBL;Acc:G4NI73]	-
MGG_16751	12.9751885484577	1.87192933022491	66.5582950150972	54.8362077173357	7.42355893934133	60.6972513662164	-3.04428	0.000146796960428119	0.00120885509518301	-	3	2410721	2411937	+	1128	protein_coding	Putative uncharacterized protein [Source:UniProtKB/TrEMBL;Acc:G4N4Y8]	-
MGG_16853	166.681268276342	124.483300459957	37.1943413319661	54.8362077173357	145.582284368149	46.0152745246509	1.66340161156159	0.00014758974404138	0.00121442958146451	-	3	4439908	4442460	-	2360	protein_coding	Putative uncharacterized protein [Source:UniProtKB/TrEMBL;Acc:G4N440]	-
MGG_02132	189.637371092844	133.842947111081	360.197831846408	346.944468057758	161.740159101963	353.571149952083	-1.12948	0.000148226735422406	0.00121871440582987	-	1	671871	675074	+	3140	protein_coding	Putative uncharacterized protein [Source:UniProtKB/TrEMBL;Acc:G4MNT1]	-
MGG_14649	200.616376787693	170.345569050467	346.494653460947	432.36240700207	185.48097291908	389.428530231508	-1.07017	0.000150246574867663	0.00123049597213883	-	5	1210254	1211390	+	763	protein_coding	Putative uncharacterized protein [Source:UniProtKB/TrEMBL;Acc:G4NDP7]	-
MGG_10914	78.8492227175509	40.2464805998356	8.80918610493934	8.43633964882087	59.5478516586933	8.6227628768801	2.78622	0.000156401054643262	0.00127890191562037	-	5	20327	20635	-	309	protein_coding	Biotrophy-associated secreted protein 4 [Source:UniProtKB/TrEMBL;Acc:G5EI20]	-
MGG_05137	284.456056639266	278.917470203512	128.222597749673	126.545094732313	281.686763421389	127.383846240993	1.14481081736394	0.000159323603903231	0.00129514798588473	-	3	4722574	4724684	-	2024	protein_coding	Putative uncharacterized protein [Source:UniProtKB/TrEMBL;Acc:G4N4P5]	-
MGG_09433	154.704171154689	131.035053115744	298.533529111833	322.689991567398	142.869612135216	310.611760339616	-1.12083	0.000159340807497687	0.00129514798588473	-	6	3294534	3296677	-	1938	protein_coding	Endoglucanase family 5 glycoside hydrolase [Source:UniProtKB/TrEMBL;Acc:G4NHU4]	-
MGG_10005	73.8587655835287	45.8622685905104	10.7667830171481	7.38179719271826	59.8605170870195	9.07429010493317	2.71710349897017	0.000159793754392361	0.00129753518768018	-	4	4976365	4978131	-	1596	protein_coding	Glycerol kinase [Source:UniProtKB/TrEMBL;Acc:G4N9E1]	FGGY_N
MGG_13796	24.952285670111	49.6061272509602	129.201396205777	130.763264556723	37.2792064605356	129.98233038125	-1.7985	0.000161565850790867	0.00131090929863828	-	1	7124438	7125460	-	850	protein_coding	Stress responsive A/B barrel domain-containing protein [Source:UniProtKB/TrEMBL;Acc:G4MRR7]	-
MGG_17791	36.9293827917644	41.1824452649481	114.519419364211	137.090519293339	39.0559140283562	125.804969328775	-1.68654	0.000163588031783242	0.00132219995156803	-	6	3459381	3459882	-	354	protein_coding	Putative uncharacterized protein [Source:UniProtKB/TrEMBL;Acc:G4NHZ9]	-
MGG_17622	183.648822532017	178.769251036479	74.3886826639322	63.2725473661565	181.209036784248	68.8306150150444	1.39557731096608	0.000173841160581656	0.00139538812126915	-	6	998316	1000212	-	1625	protein_coding	Putative uncharacterized protein [Source:UniProtKB/TrEMBL;Acc:G4NGB0]	MFS_1
MGG_05316	64.8759427422887	44.9263039253979	3.91519382441748	10.5454245610261	54.9011233338433	7.23030919272179	2.93389542199637	0.000176483091375637	0.0014130224994283	-	3	5383846	5386099	+	2254	protein_coding	Putative uncharacterized protein [Source:UniProtKB/TrEMBL;Acc:G4N036]	-
MGG_00050	356.318639369186	242.414848264126	738.993	509.34400629756	299.366743816656	624.16842032818	-1.06117	0.000181192116526609	0.00144774158349729	-	5	4288791	4293490	-	4599	protein_coding	Putative uncharacterized protein [Source:UniProtKB/TrEMBL;Acc:G4NET6]	-
MGG_09298	141.728982606231	105.764007157708	272.105970797015	289.999175428217	123.746494881969	281.052573112616	-1.18437	0.0001833797491092	0.0014619059754741	-	1	4138394	4139448	+	977	protein_coding	Putative uncharacterized protein [Source:UniProtKB/TrEMBL;Acc:G4MQP8]	-
MGG_07803	1.99618285360888	14.0394699766868	402.286165458896	125.49055227621	8.01782641514786	263.888358867553	-5.0362	0.000183522680885616	0.0014619059754741	-	3	5806966	5813141	+	5187	protein_coding	D-alanine-poly(Phosphoribitol) ligase subunit 1 [Source:UniProtKB/TrEMBL;Acc:G4N137]	AMP-binding
MGG_06519	179.656	155.370134408668	30.3427521392355	72.7634	167.513295616734	51.5530908051578	1.70402155640969	0.000189943066227058	0.00150960816016547	-	4	3434534	3437516	+	2776	protein_coding	WD domain-containing protein [Source:UniProtKB/TrEMBL;Acc:G4N6V1]	-
MGG_03914	3207.86584574948	3933.85948746765	331.812676619382	899.524715055525	3570.86266660857	615.668695837453	2.53623220376354	0.000190386952370122	0.00151098401963125	-	6	2601921	2604171	-	2251	protein_coding	Putative uncharacterized protein [Source:UniProtKB/TrEMBL;Acc:G4NH79]	-
MGG_10709	188.63927966604	507.292848490951	63.6218996467841	150.799571222673	347.966064078495	107.210735434729	1.70111839236042	0.000190404453871304	0.00151098401963125	-	6	3754014	3755956	-	1767	protein_coding	Phenol 2-monooxygenase [Source:UniProtKB/TrEMBL;Acc:G4NIA7]	FAD_binding_3
MGG_15899	288.448422346484	181.577145031817	340.621862724321	912.179224528757	235.01278368915	626.400543626539	-1.41438	0.000194228192820897	0.0015389978422838	-	2	7147825	7148013	+	189	protein_coding	Putative uncharacterized protein [Source:UniProtKB/TrEMBL;Acc:G4MUY7]	-
MGG_15958	36.9293827917644	56.1578799067474	119.413411644733	172.944962800828	46.5436313492559	146.179187222781	-1.64835	0.000205096387581786	0.00161534592864002	-	2	8029232	8029432	-	201	protein_coding	Putative uncharacterized protein [Source:UniProtKB/TrEMBL;Acc:G4MXA0]	-
MGG_00300	1.99618285360888	0	36.2155428758617	28.4726463147704	0.998091426804442	32.3440945953161	-5.05258	0.000206906562191841	0.0016283794980909	-	5	3356366	3358337	+	1548	protein_coding	Ent-kaurene oxidase [Source:UniProtKB/TrEMBL;Acc:G4ND17]	p450
novel.212	189.637371092844	277.045540873287	57.7491089101579	110.726957890774	233.341455983066	84.2380334004659	1.47296449449203	0.000207411902521797	0.0016311320136054	-	2	5284590	5285581	-	992	-	- && - && -	-
novel.198	398.238479294972	329.459562119585	107.667830171481	200.363066659496	363.849020707278	154.015448415488	1.24195398945816	0.000209298330217343	0.00164473343003628	-	2	2859392	2861539	-	2148	-	- && - && -	-
MGG_03584	321.38543943103	294.828869510424	157.586551432804	126.545094732313	308.107154470727	142.065823082558	1.11579973509633	0.000210229282465553	0.00165081166148793	-	4	1383267	1385439	+	1764	protein_coding	Integral membrane protein [Source:UniProtKB/TrEMBL;Acc:G4N7E8]	-
MGG_16676	82.8415884247687	80.4929611996712	19.5759691220874	18.981764209847	81.6673	19.2788666659672	2.08242319414738	0.00021388880275125	0.00167703539210273	-	3	1346805	1347267	+	243	pseudogene	-	-
MGG_07166	98.8110512536398	98.2762898368079	234.911629465049	223.563000693753	98.5436705452238	229.237315079401	-1.21815	0.00022014966478338	0.00171882366886938	-	2	6604827	6606142	-	1099	protein_coding	Putative uncharacterized protein [Source:UniProtKB/TrEMBL;Acc:G4MTJ9]	-
MGG_07474	162.688902569124	156.30609907378	351.388645741469	312.144567006372	159.497500821452	331.766606373921	-1.05703	0.000220202250051663	0.00171882366886938	-	3	761569	762654	-	1086	protein_coding	Cyclase/dehydrase [Source:UniProtKB/TrEMBL;Acc:G4N192]	-
MGG_08296	13.9732799752622	17.7833286371367	53.8339150857404	102.290618241953	15.8783043061994	78.0622666638467	-2.29461	0.000222299722585135	0.00173390475584819	-	2	7971036	7972847	+	1701	protein_coding	Putative uncharacterized protein [Source:UniProtKB/TrEMBL;Acc:G4MX80]	-
MGG_00575	147.717531167057	186.256968357379	58.7279073662623	64.3270898222591	166.987249762218	61.5274985942607	1.44140044904223	0.000229170982336904	0.00178162824080556	-	5	2437919	2440461	+	2123	protein_coding	Putative uncharacterized protein [Source:UniProtKB/TrEMBL;Acc:G4NBC4]	-
MGG_15827	43.9160227793954	41.1824452649481	4.89399228052185	4.21816982441043	42.5492340221718	4.55608105246614	3.22124433129798	0.000235473736639591	0.00182579229378168	-	2	5863536	5864309	-	237	protein_coding	Putative uncharacterized protein [Source:UniProtKB/TrEMBL;Acc:G4MYS9]	-
MGG_02792	7.98473141443554	9.35964665112456	62.6431011906797	47.4544105246174	8.67218903278005	55.0487558576486	-2.66554	0.000236571508011151	0.00183294835068802	-	7	1488861	1491162	+	2091	protein_coding	Cytochrome P450 52E1 [Source:UniProtKB/TrEMBL;Acc:G4NIZ0]	p450
MGG_07830	59.8854856082665	102.020148497258	233.932831008945	192.981269466777	80.9528170527621	213.457050237861	-1.3972	0.000237696882937412	0.0018403075508367	-	3	5969936	5971771	+	1517	protein_coding	Putative uncharacterized protein [Source:UniProtKB/TrEMBL;Acc:G4N1J2]	Zn_clus
MGG_00429	176.662182544386	216.207837640977	367.049421039139	428.144237177659	196.435010092682	397.596829108399	-1.01636	0.000244619708938311	0.00188832725243027	-	5	2916015	2918522	-	1728	protein_coding	Putative uncharacterized protein [Source:UniProtKB/TrEMBL;Acc:G4NCA9]	-
MGG_03888	250.520948127915	318.227986138235	130.180194661881	127.599637188416	284.374467133075	128.889915925149	1.1419873661553	0.000248318351559235	0.00191546819675899	-	6	2704875	2706909	-	1983	protein_coding	Putative uncharacterized protein [Source:UniProtKB/TrEMBL;Acc:G4NHB4]	-
MGG_10956	35.9312913649599	34.6306926091609	121.371008556942	107.563330522466	35.2809919870604	114.467169539704	-1.69849	0.000248775114691195	0.00191754504298235	-	5	276006	277401	+	1139	protein_coding	Putative uncharacterized protein [Source:UniProtKB/TrEMBL;Acc:G4NBW7]	-
MGG_03341	104.799599814466	102.020148497258	36.2155428758617	17.9272217537443	103.409874155862	27.071382314803	1.92889187296467	0.000255925460076484	0.00196691099558781	-	4	2201247	2204788	+	3189	protein_coding	Plastidic glucose transporter 4 [Source:UniProtKB/TrEMBL;Acc:G4N947]	Sugar_tr
MGG_08348	53.8969370474399	37.4385866044983	92.0070548738109	225.672085605958	45.6677618259691	158.839570239885	-1.79842	0.00026274004402491	0.00201231018364479	-	2	7749242	7749908	+	593	protein_coding	Putative uncharacterized protein [Source:UniProtKB/TrEMBL;Acc:G4MWE7]	-
MGG_16058	38.9255656453732	31.8227986138235	2.93639536831311	2.10908491220522	35.3741821295984	2.52274014025916	3.80426816765672	0.000262984351005758	0.00201231018364479	-	1	923725	924448	-	339	protein_coding	Putative uncharacterized protein [Source:UniProtKB/TrEMBL;Acc:G4MP92]	-
MGG_09899	188.63927966604	175.961357041142	76.3462795761409	67.490717190567	182.300318353591	71.9184983833539	1.34106861928521	0.000269858159981554	0.00205889599060162	-	1	4269694	4271468	+	1582	protein_coding	Putative uncharacterized protein [Source:UniProtKB/TrEMBL;Acc:G4MR49]	-
MGG_16311	225.568662457804	193.744685678278	334.749071987695	582.10743576864	209.656674068041	458.428253878167	-1.12829	0.000271935140538001	0.00207172680106095	-	1	4655456	4656697	+	892	protein_coding	Putative uncharacterized protein [Source:UniProtKB/TrEMBL;Acc:G4MS41]	-
MGG_11913	242.536216713479	308.868339487111	103.752636347063	138.145061749442	275.702278100295	120.948849048253	1.19030801200875	0.000272247943927103	0.0020726036283136	-	1	1802460	1805309	-	2779	protein_coding	Putative uncharacterized protein [Source:UniProtKB/TrEMBL;Acc:G4MRH3]	-
MGG_00100	124.761428350555	81.4289258647837	230.996435640632	262.58107156955	103.095177107669	246.788753605091	-1.26056	0.000273403322711647	0.00207838073385511	-	5	4142729	4143957	+	1229	protein_coding	Putative uncharacterized protein [Source:UniProtKB/TrEMBL;Acc:G4NEH9]	HIT
MGG_03574	132.746159764991	138.522770436644	334.749071987695	255.199274376831	135.634465100817	294.974173182263	-1.12128	0.000293471132990376	0.00221946429598492	-	4	1407375	1409984	-	2523	protein_coding	Putative uncharacterized protein [Source:UniProtKB/TrEMBL;Acc:G4N7F8]	SGT1
MGG_07420	355.320547942381	263.006	862.321439827951	467.162308053456	309.163309419491	664.741873940703	-1.10546	0.000293656107844232	0.00221946429598492	-	3	565410	567646	+	2054	protein_coding	Putative uncharacterized protein [Source:UniProtKB/TrEMBL;Acc:G4N0R5]	-
MGG_02698	119.770971216533	177.833286371367	58.7279073662623	40.0726133318991	148.80212879395	49.4002603490807	1.58939962753569	0.000296565191403735	0.00223822383116296	-	7	1842482	1844350	-	1675	protein_coding	Putative uncharacterized protein [Source:UniProtKB/TrEMBL;Acc:G4NJA8]	-
MGG_03995	465.11060489087	361.282360733408	234.911629465049	112.836042802979	413.196482812139	173.873836134014	1.24666802729374	0.000297528319229904	0.00224387724495474	-	6	2293907	2296013	-	1913	protein_coding	Carboxypeptidase S1 [Source:UniProtKB/TrEMBL;Acc:G4NGY2]	Peptidase_S10
MGG_07347	38.9255656453732	51.4780565811851	107.667830171481	172.944962800828	45.2018111132792	140.306396486154	-1.63182	0.000301645527378575	0.0022716574237282	-	2	7346985	7350015	+	3031	protein_coding	Putative uncharacterized protein [Source:UniProtKB/TrEMBL;Acc:G4MVF4]	-
MGG_02273	56.8912113278532	599.953350337085	0	0	328.422280832469	0	10.7791628099403	0.00030186194708131	0.0022716574237282	-	1	1225925	1226720	-	651	protein_coding	Putative uncharacterized protein [Source:UniProtKB/TrEMBL;Acc:G4MQ36]	-
MGG_06059	108.791965521684	153.498205078443	48.9399228052185	34.7999010513861	131.145085300063	41.8699119283023	1.64578685749122	0.000312713074086212	0.0023482601401474	-	3	2420755	2422948	-	2194	protein_coding	Arrestin [Source:UniProtKB/TrEMBL;Acc:G4N4Z2]	-
MGG_17512	15.9694628288711	11.2315759813495	76.3462795761409	57.9998350856435	13.6005194051103	67.1730573308922	-2.30744	0.000313694696292744	0.00235394524068492	-	5	3794267	3794546	+	162	protein_coding	Putative uncharacterized protein [Source:UniProtKB/TrEMBL;Acc:G4NDW4]	-
MGG_14851	192.631645373257	223.695554961877	97.8798456104371	71.7088870149774	208.163600167567	84.7943663127072	1.29444199578535	0.00031720240006979	0.00237686401710622	-	4	3498863	3499762	-	503	protein_coding	Putative uncharacterized protein [Source:UniProtKB/TrEMBL;Acc:G4N6X4]	-
MGG_06618	210.597291055737	186.256968357379	473.738452754515	338.508128408937	198.427129706558	406.123290581726	-1.03423	0.00031839238626302	0.00238237500727712	-	4	3077692	3080086	-	2329	protein_coding	Beta-lactamase domain-containing protein [Source:UniProtKB/TrEMBL;Acc:G4N614]	Lactamase_B
MGG_15133	611.830044631123	696.357710843668	184.014109747622	403.889760687299	654.093877737395	293.95193521746	1.15538661207973	0.000319104662333285	0.00238600155152627	-	3	4744037	4747398	+	3145	protein_coding	Sulfate permease 2 [Source:UniProtKB/TrEMBL;Acc:G4N4Q4]	Sulfate_transp
MGG_03825	0.998091426804442	0	29.3639536831311	35.8544435074887	0.499045713402221	32.6091985953099	-6.07223	0.000320220212613956	0.00239263612888959	-	6	2913105	2914934	-	1617	protein_coding	Isotrichodermin C-15 hydroxylase [Source:UniProtKB/TrEMBL;Acc:G4NHJ0]	p450
MGG_13338	143.72516545984	151.626275748218	60.685504278471	44.2907831563096	147.675720604029	52.4881437173903	1.49065563100495	0.000329713402591257	0.00245656403650615	-	3	181049	183017	-	1700	protein_coding	MFS transporter [Source:UniProtKB/TrEMBL;Acc:G4MZV9]	MFS_1
novel.490	17.9656	8.42368198601211	49.9187212613229	90.6906512248244	13.194663834246	70.3046862430736	-2.41745	0.00033300328108667	0.0024793134912156	-	7	2398230	2399288	+	949	-	- && P05205.2 RecName: Full=Heterochromatin protein 1; Short=HP1; AltName: Full=Non-histone chromosomal protein C1A9 antigen && -	-
MGG_11274	59.8854856082665	53.35	146.819768415656	158.181368415391	56.6177357598383	152.500568415523	-1.42986	0.000335985198499789	0.00249973941509815	-	2	2572413	2574595	+	1735	protein_coding	Putative uncharacterized protein [Source:UniProtKB/TrEMBL;Acc:G4MWY0]	-
MGG_01905	369.293827917644	277.045540873287	175.204923642682	101.23607578585	323.169684395465	138.220499714266	1.22313430086303	0.00033700252188763	0.00250375438479662	-	6	685569	687104	+	1104	protein_coding	Putative uncharacterized protein [Source:UniProtKB/TrEMBL;Acc:G4NG30]	-
MGG_07208	123.763336923751	130.099088450631	246.657210938301	304.762769813654	126.931212687191	275.709990375978	-1.11846	0.00033920972804749	0.00251836797388232	-	2	6775330	6777198	-	1458	protein_coding	Putative uncharacterized protein [Source:UniProtKB/TrEMBL;Acc:G4MU13]	-
MGG_15636	255.511405261937	267.685894222163	128.222597749673	111.781500346877	261.59864974205	120.002049048275	1.12375700673451	0.000341658762829709	0.0025311723044126	-	2	2596729	2600883	-	3796	protein_coding	Calcium/proton exchanger [Source:UniProtKB/TrEMBL;Acc:G4MWY2]	Na_Ca_ex
MGG_16300	108.791965521684	113.251724478607	231.975234096736	259.417444201242	111.021845000146	245.696339148989	-1.14561	0.000353603392698164	0.00261227932745233	-	1	4410309	4412673	-	2163	protein_coding	Putative uncharacterized protein [Source:UniProtKB/TrEMBL;Acc:G4MRK5]	-
MGG_08784	16.9675542556755	13.1035053115744	56.7703104540535	84.3633964882087	15.035529783625	70.5668534711311	-2.23149	0.000357571976482203	0.00263787968294366	-	6	130622	133906	+	3213	protein_coding	C6 transcription factor RegA [Source:UniProtKB/TrEMBL;Acc:G4NFL5]	Fungal_trans
MGG_15418	1.99618285360888	0	37.1943413319661	23.1999340342574	0.998091426804442	30.1971376831117	-4.95311	0.0003586287181406	0.00264381494533608	-	1	7830135	7831208	-	945	protein_coding	Putative uncharacterized protein [Source:UniProtKB/TrEMBL;Acc:G4MLJ3]	BTB
MGG_03298	255.511405261937	250.838530250138	115.498217820316	117.05421262739	253.174967756038	116.276215223853	1.12260489713841	0.000359606118979293	0.00264915737544619	-	4	2349451	2351592	-	1808	protein_coding	Putative uncharacterized protein [Source:UniProtKB/TrEMBL;Acc:G4N9F3]	MFS_1
MGG_15207	135.740434045404	179.705215701592	44.0459305246967	67.490717190567	157.722824873498	55.7683238576318	1.50263399319293	0.000359924289592077	0.00264920332809226	-	3	962815	963444	+	630	protein_coding	Putative uncharacterized protein [Source:UniProtKB/TrEMBL;Acc:G4N230]	-
MGG_08252	199.618285360888	104.828042492595	270.148373884806	492.471326999918	152.223163926742	381.309850442362	-1.32547	0.000364624317514023	0.00267859616012579	-	2	8104785	8106881	+	2028	protein_coding	Putative uncharacterized protein [Source:UniProtKB/TrEMBL;Acc:G4MXT7]	Na_H_Exchanger
MGG_05732	268.486593810395	271.429752882612	126.265000837464	127.599637188416	269.958173346504	126.93231901294	1.08874502046818	0.000376115117519944	0.00275721313074236	-	1	6319050	6320896	+	1576	protein_coding	Putative uncharacterized protein [Source:UniProtKB/TrEMBL;Acc:G4MPI7]	-
MGG_17241	188.63927966604	350.050784752059	42.088333612488	129.708722100621	269.345032209049	85.8985278565544	1.6522618974658	0.000379727496087748	0.00277786695149188	-	4	4851460	4853909	+	2236	protein_coding	Putative uncharacterized protein [Source:UniProtKB/TrEMBL;Acc:G4N9A7]	-
MGG_08044	447.14495920839	536.307753109437	138.010582310716	295.27188770873	491.726356158914	216.641235009723	1.18437703019183	0.000386182833107738	0.00281722661062521	-	2	5516221	5518057	-	1679	protein_coding	Putative uncharacterized protein [Source:UniProtKB/TrEMBL;Acc:G4MXQ2]	-
MGG_00571	35.9312913649599	65.5175265578719	125.286202381359	181.381302449649	50.7244089614159	153.333752415504	-1.59271	0.00038654976976063	0.00281794244534123	-	5	2447829	2450855	+	2599	protein_coding	Putative uncharacterized protein [Source:UniProtKB/TrEMBL;Acc:G4NBC8]	-
novel.62	83.8396798515731	125.419265125069	31.3215505953399	29.527188770873	104.629472488321	30.4243696831065	1.78236957455494	0.000394310641746536	0.00286257510902281	-	1	105801	106966	-	1031	-	- && - && -	-
MGG_07872	209.599199628933	203.104332329403	102.773837890959	42.1816982441043	206.351765979168	72.4777680675316	1.50602690613499	0.000401259446664103	0.00290899224023498	-	3	6112647	6113182	-	477	protein_coding	Putative uncharacterized protein [Source:UniProtKB/TrEMBL;Acc:G4N1Z2]	-
novel.40	148.715622593862	146.946452422656	48.9399228052185	60.1089199978487	147.831037508259	54.5244214015336	1.44014802143114	0.000405115252657112	0.00293095049844629	-	1	5037473	5038559	+	988	-	- && - && -	-
MGG_07643	165.683176849537	160.985922399342	75.3674811200366	33.7453585952835	163.33454962444	54.5564	1.57823341687773	0.000405127088834177	0.00293095049844629	-	3	1307547	1308798	-	942	protein_coding	Putative uncharacterized protein [Source:UniProtKB/TrEMBL;Acc:G4N303]	-
MGG_13562	175.664091117582	294.828869510424	471.780855842307	493.525869456021	235.246480314003	482.653362649164	-1.03561	0.00041565422283024	0.00299883222156187	-	4	1929674	1932810	-	2893	protein_coding	Putative uncharacterized protein [Source:UniProtKB/TrEMBL;Acc:G4N8K4]	Sugar_tr
MGG_00636	83.8396798515731	87.9806785205709	221.208451079588	184.544929817957	85.910179186072	202.876690448772	-1.23993	0.0004160194514875	0.0029994029641977	-	5	2168385	2170661	-	1953	protein_coding	GPI mannosyltransferase 2 [Source:UniProtKB/TrEMBL;Acc:G4NB34]	-
MGG_02154	31.9389256577421	26.2070106231488	0.978798456104371	1.05454245610261	29.0729681404455	1.01667045610349	4.83882563433665	0.00042223089860202	0.00304209382133676	-	1	747991	748317	-	327	protein_coding	Putative uncharacterized protein [Source:UniProtKB/TrEMBL;Acc:G4MP55]	-
MGG_05141	92.8225026928131	121.675406464619	257.42399395545	226.726628062061	107.248954578716	242.075311008755	-1.17377	0.000426422929316092	0.00306807931916307	-	3	4731351	4732175	-	825	protein_coding	Putative uncharacterized protein [Source:UniProtKB/TrEMBL;Acc:G4N4P9]	-
MGG_17264	148.715622593862	111.379795148382	365.09182412693	230.944797886471	130.047708871122	298.018311006701	-1.19799	0.000428404604507315	0.00307811204184385	-	4	5180513	5182180	-	1668	protein_coding	Putative uncharacterized protein [Source:UniProtKB/TrEMBL;Acc:G4N9Q0]	Zn_clus
MGG_15959	25.9503770969155	31.8227986138235	89.0706595054977	108.617872978569	28.8865878553695	98.8442662420332	-1.77308	0.000434501622826042	0.00311551334615964	-	2	8033623	8034557	+	282	protein_coding	Putative uncharacterized protein [Source:UniProtKB/TrEMBL;Acc:G4MXA2]	-
MGG_08770	1.99618285360888	0.935964665112456	22.5123644904005	36.9089859635913	1.46607375936067	29.7106752269959	-4.35052	0.000439087933739301	0.00313980835039439	-	6	173052	174730	-	1679	protein_coding	Putative uncharacterized protein [Source:UniProtKB/TrEMBL;Acc:G4NFN2]	MFS_1
MGG_12177	140.730891179426	66.4534912229844	286.787947638581	238.32659507919	103.592191201205	262.557271358885	-1.34413	0.000439087955897947	0.00313980835039439	-	6	1532973	1535253	+	2281	protein_coding	Translation initiation factor eIF-2B subunit family protein [Source:UniProtKB/TrEMBL;Acc:G4NF87]	NUDIX
MGG_04003	248.524765274306	190.000827017829	105.710233259272	28.4726463147704	219.262796146067	67.0914397870212	1.70426639685628	0.000444960316552437	0.00317746525777875	-	6	2266308	2267768	+	1305	protein_coding	Putative uncharacterized protein [Source:UniProtKB/TrEMBL;Acc:G4NGX0]	-
MGG_06041	21.9580113896977	14.0394699766868	65.5794965589928	87.5270238565165	17.9987406831923	76.5532602077547	-2.09077	0.000446488409684558	0.00318620694262983	-	3	2368093	2372593	+	3775	protein_coding	Rhamnogalacturonan lyase [Source:UniProtKB/TrEMBL;Acc:G4N4X1]	-
novel.381	88.8301369855953	76.7491025392214	8.80918610493934	27.4181038586678	82.7896197624084	18.1136449818036	2.19952329388375	0.000451906703678676	0.00321830025452687	-	5	1149943	1151132	+	1190	-	- && - && -	-
MGG_13894	101.805325534053	74.8771732089965	29.3639536831311	6.32725473661565	88.3412493715248	17.8456042098734	2.2985971894469	0.000470514516917402	0.00333947439461416	-	3	6144058	6146030	+	1833	protein_coding	Putative uncharacterized protein [Source:UniProtKB/TrEMBL;Acc:G4N207]	Zn_clus
novel.436	0	0	8.80918610493934	28.4726463147704	0	18.6409162098549	-6.71024	0.000474514626488277	0.0033633109056637	-	6	1240089	1240843	+	628	-	- && - && -	-
MGG_08495	56.8912113278532	75.813137874109	170.310931362161	167.672250520315	66.3521746009811	168.991590941238	-1.3475	0.000474957776473175	0.00336417727754614	-	4	420962	423193	+	2232	protein_coding	Putative uncharacterized protein [Source:UniProtKB/TrEMBL;Acc:G4NAP0]	-
MGG_03282	88.8301369855953	149.754346417993	295.59713374352	254.144731920729	119.292241701794	274.870932832124	-1.20291	0.000484392862163331	0.00341715368375384	-	4	2406572	2408505	-	1806	protein_coding	Lipoate-protein ligase A [Source:UniProtKB/TrEMBL;Acc:G4N9G8]	-
MGG_08254	33.935108511351	33.6947279440484	99.8374425226458	113.890585259082	33.8149182276997	106.864013890864	-1.65975	0.000488949051687383	0.00344234580848814	-	2	8102359	8103386	+	864	protein_coding	Putative uncharacterized protein [Source:UniProtKB/TrEMBL;Acc:G4MXC7]	-
MGG_00378	167.679359703146	140.394699766868	303.427521392355	322.689991567398	154.037029735007	313.058756479877	-1.02362	0.000491150878231459	0.00345320902515116	-	5	3067310	3069160	-	1851	protein_coding	Tubulin-specific chaperone E [Source:UniProtKB/TrEMBL;Acc:G4NCM1]	-
MGG_05123	220.578205323782	226.503448957214	113.540620908107	79.0906842076956	223.540827140498	96.3156525579013	1.21309763606369	0.000503528623572632	0.00353076291699793	-	3	4670562	4672395	+	1620	protein_coding	Putative uncharacterized protein [Source:UniProtKB/TrEMBL;Acc:G4N4H6]	-
MGG_05234	1.99618285360888	3.74385866044983	45.0247289808011	24.2545	2.87002075702935	34.6396027355805	-3.58751	0.000511005001411231	0.00357840042070403	-	3	5086718	5088291	-	1574	protein_coding	Putative uncharacterized protein [Source:UniProtKB/TrEMBL;Acc:G4N5C4]	-
MGG_08453	0	1.87192933022491	37.1943413319661	20.0363066659496	0.935964665112456	28.6153239989578	-4.90344	0.000529883140020002	0.00369824564369486	-	4	258914	260814	+	1901	protein_coding	Putative uncharacterized protein [Source:UniProtKB/TrEMBL;Acc:G4NA84]	-
MGG_05611	579.891118973381	600.889315002197	203.590078869709	377.526199284734	590.390216987789	290.558139077222	1.02418186872084	0.000546009147095154	0.0038031985973412	-	1	5847212	5847665	+	243	protein_coding	Putative uncharacterized protein [Source:UniProtKB/TrEMBL;Acc:G4MN69]	-
novel.27	123.763336923751	102.95611316237	33.2791475075486	41.1271557880017	113.359725043061	37.2031516477752	1.60838564800088	0.000584379991348	0.00403560965039597	-	1	3250713	3252426	+	1634	-	- && - && -	-
MGG_17926	68.8683084495065	58.0298092369723	5.87279073662623	17.9272217537443	63.4490588432394	11.9000062451853	2.42289963171512	0.000586266081452184	0.00404596927706599	-	7	1032538	1032917	+	380	protein_coding	Putative uncharacterized protein [Source:UniProtKB/TrEMBL;Acc:G5EHH3]	-
MGG_08785	0.998091426804442	8.42368198601211	55.7915119979491	32.6908161391809	4.71088670640827	44.241164068565	-3.21786	0.000594916983368507	0.00409757867059925	-	6	127842	129838	-	1916	protein_coding	X-Pro dipeptidyl-peptidase [Source:UniProtKB/TrEMBL;Acc:G4NFL4]	-
MGG_15251	19.9618285360888	28.0789399533737	69.4946903834103	109.672415434671	24.0203842447313	89.5835529090408	-1.89599	0.000603017365801289	0.0041456796965138	-	3	5764191	5765379	+	1046	protein_coding	Putative uncharacterized protein [Source:UniProtKB/TrEMBL;Acc:G4N123]	-
MGG_09829	169.675542556755	284.533258194187	88.0918610493934	100.181533329748	227.104400375471	94.1366971895706	1.27185573182901	0.000609348602521453	0.00417503359492313	-	6	3978412	3982101	-	3582	protein_coding	Putative uncharacterized protein [Source:UniProtKB/TrEMBL;Acc:G4NII4]	Zn_clus
MGG_09460	40.9217484989821	31.8227986138235	92.0070548738109	136.035976837237	36.3722735564028	114.021515855524	-1.64878	0.000610738387891696	0.00417909302889599	-	3	3605863	3606870	+	774	protein_coding	Cell wall protein [Source:UniProtKB/TrEMBL;Acc:G4N275]	-
MGG_09708	8.98282284123998	1.87192933022491	46.0035274369054	42.1816982441043	5.42737608573244	44.0926128405049	-3.03441	0.000615505529922204	0.00420622194926627	-	4	5424885	5425649	+	765	protein_coding	Putative uncharacterized protein [Source:UniProtKB/TrEMBL;Acc:G4NAI6]	-
MGG_15737	73.8587655835287	81.4289258647837	176.183722098787	190.872184554572	77.6438457241562	183.527953326679	-1.24043	0.000618256778531005	0.0042195220112894	-	2	4104569	4105162	+	594	protein_coding	Diphthamide biosynthesis protein 4 [Source:UniProtKB/TrEMBL;Acc:G4MTW5]	DnaJ
MGG_08857	181.652639678408	140.394699766868	316.151901321712	331.126331216219	161.023669722638	323.639116268965	-1.00784	0.000635262351521969	0.00432432157857455	-	2	1893091	1894907	+	1722	protein_coding	Retinol dehydrogenase 8 [Source:UniProtKB/TrEMBL;Acc:G4MV58]	adh_short
MGG_11505	141.728982606231	125.419265125069	257.42399395545	295.27188770873	133.57412386565	276.34794083209	-1.04897	0.000642251105197061	0.00436056887032435	-	5	1941912	1943784	+	1873	protein_coding	Putative uncharacterized protein [Source:UniProtKB/TrEMBL;Acc:G4NEZ8]	OTU
MGG_02648	29.9427428041333	72.0692792136591	6.8515891927306	8.43633964882087	51.0060110088962	7.64396442077573	2.74172282082873	0.000645429570989863	0.00437931274607556	-	7	2069904	2072724	+	2576	protein_coding	Interferon-induced GTP-binding protein Mx [Source:UniProtKB/TrEMBL;Acc:G4NJH9]	-
MGG_17816	103.801508387662	85.1727845252335	211.420466518544	213.017576132727	94.4871464564477	212.219021325636	-1.16814	0.000647072535549667	0.00438762056285068	-	6	3698828	3700695	+	1795	protein_coding	Putative uncharacterized protein [Source:UniProtKB/TrEMBL;Acc:G4NI85]	DAO
MGG_01231	217.583931043368	189.064862352716	325.939885882756	492.471326999918	203.324396698042	409.205606441337	-1.00874	0.000653964944701377	0.00442862694787114	-	2	2770371	2771709	+	1189	protein_coding	Sorbitol dehydrogenase [Source:UniProtKB/TrEMBL;Acc:G4MXJ5]	ADH_N
MGG_10468	0.998091426804442	0.935964665112456	15.6607752976699	39.0180708757965	0.967028045958449	27.3394230867332	-4.82054	0.000676607916753957	0.00456427335349532	-	2	342222	343796	+	1494	protein_coding	Putative uncharacterized protein [Source:UniProtKB/TrEMBL;Acc:G4MYE4]	-
MGG_14932	31.9389256577421	23.3991166278114	1.95759691220874	0	27.6690211427768	0.978798456104371	4.78351420005561	0.000714603850706408	0.0047928292814813	-	6	2643494	2643878	+	195	protein_coding	Putative uncharacterized protein [Source:UniProtKB/TrEMBL;Acc:G4NH94]	-
MGG_12442	74.8568570103331	45.8622685905104	187.929303572039	136.035976837237	60.3595628004218	161.982640204638	-1.42683	0.000718979485017485	0.00481909331294008	-	2	7558842	7560682	+	1691	protein_coding	Aminopeptidase Y [Source:UniProtKB/TrEMBL;Acc:G4MVY1]	-
MGG_13110	25.9503770969155	10.295611316237	62.6431011906797	94.9088210492348	18.1229942065763	78.7759611199573	-2.12421	0.000721232364265196	0.00482801971557602	-	1	5608934	5611108	+	2175	protein_coding	Putative uncharacterized protein [Source:UniProtKB/TrEMBL;Acc:G4MMP0]	FMO-like
MGG_08914	91.8244112660087	109.507865818157	250.572404762719	198.25398174729	100.666138542083	224.413193255005	-1.15644	0.000724844106722325	0.00484600814462381	-	2	2094960	2098914	-	3863	protein_coding	Putative uncharacterized protein [Source:UniProtKB/TrEMBL;Acc:G4MVM7]	NACHT
MGG_14264	130.749976911382	104.828042492595	267.211978516493	234.108425254779	117.789009701989	250.660201885636	-1.09063	0.000754122877603033	0.00502892501648384	-	1	7578503	7580664	+	2038	protein_coding	Cytochrome b2 [Source:UniProtKB/TrEMBL;Acc:G4ML03]	FMN_dh
MGG_03249	96.8148684000309	67.3894558880969	181.077714379309	207.744863852214	82.1021621440639	194.411289115761	-1.24473	0.000760137396203674	0.00506581075931539	-	4	2550841	2552752	-	1847	protein_coding	Putative uncharacterized protein [Source:UniProtKB/TrEMBL;Acc:G4N9V4]	GCN5L1
MGG_08449	42.917931352591	58.9657739020847	144.862171503447	129.708722100621	50.9418526273379	137.285446802034	-1.42904	0.000784803887426329	0.00521362430411293	-	4	245231	247791	+	2312	protein_coding	Putative uncharacterized protein [Source:UniProtKB/TrEMBL;Acc:G4NA79]	-
MGG_12525	45.9122056330043	61.7736678974221	8.80918610493934	11.5999670171287	53.8429367652132	10.204576561034	2.40268387356697	0.000802276158697625	0.0053140296688927	-	7	446508	447598	-	1014	protein_coding	Putative uncharacterized protein [Source:UniProtKB/TrEMBL;Acc:G4NKK2]	-
MGG_01826	398.238479294972	496.061272509602	276.999963077537	147.635943854365	447.149875902287	212.317953465951	1.07321542890106	0.000814943152328923	0.00538653787254987	CWC26	2	4992898	4994327	+	1430	protein_coding	Pre-mRNA-splicing factor CWC26 [Source:UniProtKB/Swiss-Prot;Acc:Q52F10]	-
novel.410	119.770971216533	114.18768914372	19.5759691220874	50.6180378929252	116.979330180126	35.0970035075063	1.74167267719954	0.00082621223732076	0.00544728483259971	-	5	1630331	1632647	-	2245	-	- && - && -	-
MGG_09726	36.9293827917644	31.8227986138235	104.731434803168	103.345160698056	34.3760907027939	104.038297750612	-1.59849	0.000831285711827411	0.00547728982846433	-	4	5379534	5381337	+	1646	protein_coding	Arabinogalactan endo-1,4-beta-galactosidase [Source:UniProtKB/TrEMBL;Acc:G4NAG9]	-
MGG_07953	162.688902569124	92.6605018461332	269.169575428702	295.27188770873	127.674702207629	282.220731568716	-1.14583	0.000865741823593805	0.00568288762475507	-	3	6366976	6370263	-	3288	protein_coding	Bifunctional P-450:NADPH-P450 reductase [Source:UniProtKB/TrEMBL;Acc:G4N2U1]	p450
MGG_12142	121.767154070142	118.867512469282	35.2367444197574	49.5634954368226	120.317333269712	42.4001	1.50669849486387	0.000886948989993786	0.00580676369961678	-	6	2051526	2052287	+	195	protein_coding	Putative uncharacterized protein [Source:UniProtKB/TrEMBL;Acc:G4NGP0]	-
MGG_15898	319.389256577421	292.956940180199	406.201359283314	875.270238565165	306.17309837881	640.73579892424	-1.06487	0.000930504610717472	0.00605868312680203	-	2	7147325	7147728	+	345	pseudogene	-	-
MGG_07417	182.650731105213	169.409604385355	254.487598587136	520.943973314689	176.030167745284	387.715785950913	-1.13847	0.00094842413444954	0.00616005588688633	-	3	553006	555019	+	1495	protein_coding	Putative uncharacterized protein [Source:UniProtKB/TrEMBL;Acc:G4N0R2]	-
MGG_00795	116.77669693612	182.513109696929	57.7491089101579	55.8907501734383	149.644903316524	56.8199295417981	1.39771994556212	0.000958712701551365	0.0062114865577027	-	5	1596807	1601203	+	4312	protein_coding	Putative uncharacterized protein [Source:UniProtKB/TrEMBL;Acc:G4NEC5]	-
MGG_12008	50.9026627670265	56.1578799067474	11.7455814732525	9.49088210492348	53.530271336887	10.618231789088	2.33205672898135	0.000964568831518728	0.00623786246811278	-	6	3522438	3522641	-	204	protein_coding	Putative uncharacterized protein [Source:UniProtKB/TrEMBL;Acc:G4NI22]	-
MGG_05010	228.562936738217	168.473639720242	99.8374425226458	24.2545	198.51828822923	62.0459595065029	1.67350111599968	0.00105143853154326	0.00672087202815121	-	3	4294742	4296864	+	1745	protein_coding	Putative uncharacterized protein [Source:UniProtKB/TrEMBL;Acc:G4N3T4]	-
MGG_14244	35.9312913649599	11.2315759813495	100.81624097875	82.2543115760035	23.5814336731547	91.5352762773768	-1.96237	0.00108653321688223	0.00691148526248571	-	5	190703	192107	-	906	protein_coding	Putative uncharacterized protein [Source:UniProtKB/TrEMBL;Acc:G4NBN7]	Lipase_3
MGG_16844	376.280467905275	363.154290063633	128.222597749673	229.890255430369	369.717378984454	179.056426590021	1.0476647972554	0.00109402462675575	0.00695070312865489	-	3	4350243	4350615	-	183	protein_coding	Putative uncharacterized protein [Source:UniProtKB/TrEMBL;Acc:G4N3V6]	-
MGG_14897	92.8225026928131	135.714876441306	292.660738375207	210.908491220522	114.26868956706	251.784614797864	-1.13917	0.00109534758627399	0.0069548932446458	-	6	1449688	1462810	+	12929	protein_coding	Polyketide synthase [Source:UniProtKB/TrEMBL;Acc:G4NFB5]	AMP-binding
MGG_05716	89.8282284123998	54.2859505765225	23.4911629465049	6.32725473661565	72.0570894944611	14.9092088415603	2.26408976333216	0.00110079981490578	0.00697261900885637	-	1	6227956	6228759	+	715	protein_coding	Putative uncharacterized protein [Source:UniProtKB/TrEMBL;Acc:G4MPG2]	-
MGG_10727	28.9446513773288	66.4534912229844	7.83038764883497	7.38179719271826	47.6990713001566	7.60609242077661	2.64957821158535	0.00112008139243929	0.00707764510966911	-	2	123955	126473	+	2141	protein_coding	Putative uncharacterized protein [Source:UniProtKB/TrEMBL;Acc:G4MXG7]	-
novel.230	97.8129598268353	149.754346417993	33.2791475075486	51.6725803490278	123.783653122414	42.4758639282882	1.54626296659151	0.00112207481349486	0.00708400551023668	-	3	262271	267517	+	781	-	- && P10978.1 RecName: Full=Retrovirus-related Pol polyprotein from transposon TNT 1-94; Includes: RecName: Full=Protease; Includes: RecName: Full=Reverse transcriptase; Includes: RecName: Full=Endonuclease && -	-
MGG_03437	64.8759427422887	24.3350812929239	8.80918610493934	2.10908491220522	44.6055120176063	5.45913550857228	3.01680417966173	0.00112243948798084	0.00708400551023668	-	4	1869339	1871332	+	1924	protein_coding	Putative uncharacterized protein [Source:UniProtKB/TrEMBL;Acc:G4N8C9]	-
MGG_14758	159.694628288711	198.424509003841	71.4522872956191	83.3088540321061	179.059568646276	77.3805706638626	1.21159379633886	0.00114467674051988	0.00720266883005395	-	2	1962661	1964093	-	570	protein_coding	Putative uncharacterized protein [Source:UniProtKB/TrEMBL;Acc:G4MV81]	-
MGG_10656	141.728982606231	131.971017780856	247.636009394406	300.544599989243	136.850000193544	274.090304691825	-1.00187	0.00116583166516024	0.00732259637260323	-	1	4558077	4559906	-	1137	protein_coding	Dynamin family protein [Source:UniProtKB/TrEMBL;Acc:G4MS10]	-
MGG_16506	13.9732799752622	16.8473639720242	0	0	15.4103219736432	0	6.36594999089049	0.00116956575414693	0.007341651377678	-	1	6989883	6990127	-	189	protein_coding	Putative uncharacterized protein [Source:UniProtKB/TrEMBL;Acc:G4MRB8]	-
MGG_05592	53.8969370474399	22.463151962699	107.667830171481	131.817807012826	38.1800445050694	119.742818592153	-1.6523	0.00117586733375942	0.00737494347536333	-	1	5761734	5763376	+	1626	protein_coding	Putative uncharacterized protein [Source:UniProtKB/TrEMBL;Acc:G4MN43]	-
MGG_08422	12.9751885484577	17.7833286371367	0	0	15.3792585927972	0	6.36324517032013	0.00119485539387595	0.00747801139940393	-	4	142439	142906	+	468	protein_coding	Putative uncharacterized protein [Source:UniProtKB/TrEMBL;Acc:G4NA49]	-
MGG_02641	167.679359703146	281.725364198849	353.346242653678	588.434690505256	224.702361950998	470.890466579467	-1.06586	0.00121636225735929	0.00759900211197703	-	7	2095324	2097911	-	2040	protein_coding	Putative uncharacterized protein [Source:UniProtKB/TrEMBL;Acc:G4NJI7]	-
MGG_07639	82.8415884247687	73.941208543884	159.544148345012	199.308524203393	78.3913984843264	179.426336274203	-1.19455	0.00125180796361667	0.00779257890890356	-	3	1295594	1299835	-	4137	protein_coding	Excitatory amino acid transporter 2 [Source:UniProtKB/TrEMBL;Acc:G4N300]	SDF
MGG_06382	61.8816684618754	72.0692792136591	11.7455814732525	21.0908491220522	66.9754738377673	16.4182152976523	2.03305498726813	0.00128135813350809	0.00795291729636784	-	4	3938397	3939785	-	954	protein_coding	CAMK/CAMK1 protein kinase [Source:UniProtKB/TrEMBL;Acc:G4N7L5]	Pkinase
MGG_04632	25.9503770969155	38.3745512696107	4.89399228052185	0	32.1624641832631	2.44699614026093	3.69041177944393	0.00128257321781888	0.00795574854579608	-	1	7042772	7044166	-	1395	protein_coding	Putative uncharacterized protein [Source:UniProtKB/TrEMBL;Acc:G4MRD4]	-
MGG_00385	109.790056948489	126.355229790182	287.766746094685	208.799406308317	118.072643369335	248.283076201501	-1.07251	0.00129207896112431	0.00800997264900421	-	5	3045521	3049264	+	3744	protein_coding	L-aminoadipate-semialdehyde dehydrogenase [Source:UniProtKB/TrEMBL;Acc:G4NCL3]	NAD_binding_4
MGG_07871	9.98091426804442	20.591222632474	0	0	15.2860684502592	0	6.3550738446966	0.00132287642526784	0.00818154192689248	-	3	6111557	6112506	+	726	protein_coding	Putative uncharacterized protein [Source:UniProtKB/TrEMBL;Acc:G4N1Z1]	-
MGG_00440	4.99045713402221	0	30.3427521392355	32.6908161391809	2.49522856701111	31.5167841392082	-3.68129	0.001353476014943	0.00834617003802795	-	5	2888371	2890892	+	1824	protein_coding	Inactive carboxylesterase 4 [Source:UniProtKB/TrEMBL;Acc:G4NC41]	COesterase
MGG_08487	28.9446513773288	57.0938445718598	130.180194661881	117.05421262739	43.0192479745943	123.617203644635	-1.52013	0.00140267707437312	0.00860177152919517	-	4	398877	400563	+	1687	protein_coding	Cellobiose dehydrogenase [Source:UniProtKB/TrEMBL;Acc:G4NAN3]	-
MGG_15571	10.9790056948489	17.7833286371367	45.0247289808011	82.2543115760035	14.3811671659928	63.6395202784023	-2.14138	0.00141064355184325	0.00863267738118669	-	2	1425636	1426150	+	447	protein_coding	Putative uncharacterized protein [Source:UniProtKB/TrEMBL;Acc:G4MTT4]	-
MGG_10627	102.803416960858	137.586805771531	274.063567709224	225.672085605958	120.195111366194	249.867826657591	-1.05522	0.00142401490400774	0.00870434299633416	-	1	6553220	6556189	-	2913	protein_coding	ATP-dependent DNA ligase domain-containing protein [Source:UniProtKB/TrEMBL;Acc:G4MQC2]	DNA_ligase_A_M
MGG_16979	30.9408342309377	37.4385866044983	2.93639536831311	5.27271228051304	34.189710417718	4.10455382441308	3.06551681669649	0.00142711956008354	0.00871823679974109	-	3	6471609	6472415	-	588	pseudogene	-	-
MGG_04757	8721.32288741721	7724.5163811731	45791.1281719308	18506.1655621447	8222.91963429516	32148.6468670377	-1.96704	0.00146574550339324	0.00891265087707157	-	1	6757289	6759894	+	2490	protein_coding	Putative uncharacterized protein [Source:UniProtKB/TrEMBL;Acc:G4MQU2]	-
MGG_16251	357.31673079599	429.607781286617	138.010582310716	249.926562096318	393.462256041304	193.968572203517	1.02221047381372	0.00148592930627027	0.00901446580881438	-	1	3846315	3850176	+	3487	protein_coding	Putative uncharacterized protein [Source:UniProtKB/TrEMBL;Acc:G4MPU3]	-
MGG_13308	9.98091426804442	0	678.307330080329	373.308029460323	4.99045713402221	525.807679770326	-6.72322	0.00149054113246108	0.00903198999513844	-	3	3027387	3029486	+	2100	protein_coding	Guanine deaminase [Source:UniProtKB/TrEMBL;Acc:G4N0H7]	Amidohydro_1
MGG_08782	4.99045713402221	2.80789399533737	33.2791475075486	32.6908161391809	3.89917556467979	32.9849818233647	-3.08636	0.00149652320599534	0.00905776718732629	-	6	136184	136928	+	660	protein_coding	Putative uncharacterized protein [Source:UniProtKB/TrEMBL;Acc:G4NFL7]	-
MGG_16854	7543.57500378797	10080.3394432612	1754.98563179514	3612.86245460754	8811.95722352456	2683.92404320134	1.71517164613032	0.00150188278252116	0.00908496088238274	-	3	4442458	4445722	-	2965	protein_coding	Putative uncharacterized protein [Source:UniProtKB/TrEMBL;Acc:G4N441]	GTP_EFTU
MGG_15124	1.99618285360888	0	23.4911629465049	24.2545	0.998091426804442	23.8728197184324	-4.61111	0.00151670260718815	0.00914295194430901	-	3	4480191	4481861	-	1534	protein_coding	Putative uncharacterized protein [Source:UniProtKB/TrEMBL;Acc:G4N456]	zf-MYND
MGG_05121	180.654548251604	217.14380230609	81.2402718566628	101.23607578585	198.899175278847	91.2381738212566	1.12571190207029	0.00155945949945158	0.00935764964668054	-	3	4665855	4668803	+	2681	protein_coding	Putative uncharacterized protein [Source:UniProtKB/TrEMBL;Acc:G4N4H4]	-
MGG_15976	36.9293827917644	16.8473639720242	86.1342641371846	94.9088210492348	26.8883733818943	90.5215425932097	-1.75496	0.00157552309022831	0.00943116260209344	-	2	8243828	8246669	+	2652	protein_coding	Putative uncharacterized protein [Source:UniProtKB/TrEMBL;Acc:G4MXW8]	-
MGG_10499	155.702262581493	106.69997182282	276.999963077537	257.308359289037	131.201117202156	267.154161183287	-1.02726	0.0015979446806738	0.0095340091562342	-	2	432183	433943	+	1394	protein_coding	Oxidoreductase [Source:UniProtKB/TrEMBL;Acc:G4MYH7]	GFO_IDH_MocA
MGG_10209	153.706079727884	97.3403251716955	31.3215505953399	55.8907501734383	125.52320244979	43.6061503843891	1.52752323020403	0.0016054904495595	0.00957358156014347	-	supercont8.8	191013	192827	+	1701	pseudogene	-	-
MGG_07557	24.952285670111	31.8227986138235	117.455814732525	67.490717190567	28.3875421419673	92.4732659615457	-1.70376	0.00161353250298489	0.00961606664513392	-	3	1014957	1015893	+	937	protein_coding	Putative uncharacterized protein [Source:UniProtKB/TrEMBL;Acc:G4N250]	-
MGG_16099	55.8931199010487	55.2219152416349	12.7243799293568	12.6545094732313	55.5575175713418	12.6894447012941	2.1302779496511	0.0016235230634501	0.00965913295922097	-	1	1399238	1400652	+	1415	protein_coding	Putative uncharacterized protein [Source:UniProtKB/TrEMBL;Acc:G4MQI9]	-
MGG_15210	0	0	7.83038764883497	21.0908491220522	0	14.4606183854436	-6.34408	0.00166561153120265	0.00989269443716565	-	3	1094277	1096180	+	1530	protein_coding	Putative uncharacterized protein [Source:UniProtKB/TrEMBL;Acc:G4N2H8]	-
MGG_10439	192.631645373257	128.227159120407	60.685504278471	71.7088870149774	160.429402246832	66.1971956467242	1.27716303214206	0.00167038246517861	0.00991541301385469	-	2	248390	251403	-	2857	protein_coding	MFS transporter [Source:UniProtKB/TrEMBL;Acc:G4MY04]	MFS_1
MGG_07766	263.496136676373	344.434996761384	50.8975197174273	179.272217537443	303.965566718878	115.084868627435	1.40411	0.00167318335003897	0.00992641825606026	-	3	5677869	5678654	-	786	protein_coding	Putative uncharacterized protein [Source:UniProtKB/TrEMBL;Acc:G4N0Z6]	-
MGG_15815	66.8721255958976	86.108749190346	5.87279073662623	28.4726463147704	76.4904373931218	17.1727185256983	2.16392294949886	0.00167592803805381	0.00993707784101703	-	2	5672741	5674075	+	231	protein_coding	Putative uncharacterized protein [Source:UniProtKB/TrEMBL;Acc:G4MYA5]	-
MGG_09875	94.818685546422	108.571901153045	224.144846447901	200.363066659496	101.695293349733	212.253956553698	-1.06129	0.00169622719934458	0.0100290748622274	-	6	3822721	3824284	-	1467	protein_coding	CAS1 domain-containing protein 1 [Source:UniProtKB/TrEMBL;Acc:G4NID2]	-
MGG_01546	90.8263198392042	108.571901153045	37.1943413319661	31.6362736830783	99.6991104961246	34.4153075075222	1.53388331647812	0.00169736286164945	0.0100301324006038	-	2	3970118	3970586	+	249	protein_coding	Putative uncharacterized protein [Source:UniProtKB/TrEMBL;Acc:G4MTG2]	-
MGG_15621	103.801508387662	70.1973498834342	238.826823289466	161.344995783699	86.9994291355481	200.085909536583	-1.20367	0.00171140661148661	0.0100960469939303	-	2	2274268	2275230	+	615	protein_coding	Putative uncharacterized protein [Source:UniProtKB/TrEMBL;Acc:G4MW37]	-
MGG_00394	24.952285670111	52.4140212462976	77.3250780322453	172.944962800828	38.6831534582043	125.135020416537	-1.68966	0.00171856249866191	0.0101325594338992	-	5	3016429	3017641	-	987	protein_coding	Putative uncharacterized protein [Source:UniProtKB/TrEMBL;Acc:G4NCE9]	-
MGG_17817	166.681268276342	206.848190989853	95.9222486982283	70.6543445588748	186.764729633097	83.2882966285516	1.16402765118426	0.00177260391194019	0.0103855596054054	-	6	3700622	3702469	+	1773	protein_coding	Putative uncharacterized protein [Source:UniProtKB/TrEMBL;Acc:G4NI86]	-
MGG_03821	168.677451129951	175.025392376029	63.6218996467841	87.5270238565165	171.85142175299	75.5744617516503	1.18682890854355	0.00177342167685245	0.0103855596054054	-	6	2924482	2926598	-	1656	protein_coding	Cytochrome P450 3A19 [Source:UniProtKB/TrEMBL;Acc:G4NHJ5]	p450
MGG_16784	210.597291055737	203.104332329403	90.0494579616021	107.563330522466	206.85081169257	98.8063942420341	1.06667175276674	0.00181200142158918	0.0105587609241353	-	3	3144887	3146616	-	687	protein_coding	Putative uncharacterized protein [Source:UniProtKB/TrEMBL;Acc:G4N0W4]	-
MGG_02650	6.98663998763109	2.80789399533737	39.1519382441748	32.6908161391809	4.89726699148423	35.9213771916778	-2.88315	0.00182431107404816	0.0106186857241793	-	7	2062044	2064302	-	2017	protein_coding	FAD binding domain-containing protein [Source:UniProtKB/TrEMBL;Acc:G4NJH7]	FAD_binding_4
MGG_02943	199.618285360888	174.089427710917	102.773837890959	50.6180378929252	186.853856535903	76.6959378919421	1.28164211895423	0.00182601718157935	0.0106227181545485	-	7	913431	914564	-	1011	protein_coding	Putative uncharacterized protein [Source:UniProtKB/TrEMBL;Acc:G4NLD6]	SET
MGG_01812	93.8205941196176	98.2762898368079	213.378063430753	189.81764209847	96.0484419782127	201.597852764611	-1.06976	0.0018273600201431	0.0106246339939878	-	2	4927691	4930593	-	2795	protein_coding	Amidohydrolase [Source:UniProtKB/TrEMBL;Acc:G4MW57]	-
MGG_14737	22.9561028165022	20.591222632474	81.2402718566628	67.490717190567	21.7736627244881	74.3654945236149	-1.77319	0.00183299258519821	0.0106514752054506	-	2	596943	598790	+	1609	protein_coding	Putative uncharacterized protein [Source:UniProtKB/TrEMBL;Acc:G4MYZ2]	-
MGG_09461	103.801508387662	126.355229790182	183.035311291517	321.635449111296	115.078369088922	252.335380201407	-1.13117	0.00184051389635978	0.0106892560529305	-	3	3598459	3601655	-	2996	protein_coding	UV-damage endonuclease [Source:UniProtKB/TrEMBL;Acc:G4N273]	UvdE
MGG_10432	11.9770971216533	3.74385866044983	62.6431011906797	31.6362736830783	7.86047789105156	47.139687436879	-2.59339	0.00189318040556127	0.0109647570118778	-	6	1051458	1052241	-	784	protein_coding	Putative uncharacterized protein [Source:UniProtKB/TrEMBL;Acc:G4NGC7]	-
MGG_01075	36.9293827917644	36.5026219393858	81.2402718566628	130.763264556723	36.7160023655751	106.001768206693	-1.52855	0.00189476088318625	0.0109659541389491	-	5	591320	592094	-	579	protein_coding	Putative uncharacterized protein [Source:UniProtKB/TrEMBL;Acc:G4NCI2]	-
MGG_02055	21.9580113896977	29.0149046184861	78.3038764883497	85.4179389443113	25.4864580040919	81.8609077163305	-1.68164	0.00190036160061364	0.0109881360503215	-	1	412177	414468	-	2161	protein_coding	Putative uncharacterized protein [Source:UniProtKB/TrEMBL;Acc:G4MN79]	-
MGG_10648	34.9331999381555	36.5026219393858	105.710233259272	94.9088210492348	35.7179109387706	100.309527154253	-1.48979	0.00190847165752472	0.0110120320438149	-	1	4530873	4533285	-	2303	protein_coding	Putative uncharacterized protein [Source:UniProtKB/TrEMBL;Acc:G4MRP2]	-
MGG_08523	49.9045713402221	43.9903392602854	12.7243799293568	2.10908491220522	46.9474553002538	7.41673242078102	2.64923068065217	0.00191892522595549	0.0110588747353993	-	4	507637	509792	-	1998	protein_coding	Laccase-1 [Source:UniProtKB/TrEMBL;Acc:G4N5T0]	-
MGG_10710	1885.39470523359	4499.18214519558	514.847987910899	893.19746031891	3192.28842521458	704.022724114904	2.18100431615424	0.00198358967047895	0.0113814835881942	-	6	3750848	3753045	-	2198	protein_coding	Oxidoreductase [Source:UniProtKB/TrEMBL;Acc:G4NIA6]	FAD_binding_3
MGG_03854	218.582022470173	226.503448957214	114.519419364211	106.508788066363	222.542735713694	110.514103715287	1.00959215513749	0.00203910689497952	0.0116617335406821	-	6	2815314	2819936	+	4287	protein_coding	DNA ligase 1 [Source:UniProtKB/TrEMBL;Acc:G4NHG0]	DNA_ligase_A_M
MGG_04490	119.770971216533	124.483300459957	29.3639536831311	59.0543775417461	122.127135838245	44.2091656124386	1.46959386977905	0.00207819125611803	0.0118529265168037	-	1	7321904	7323738	+	1624	protein_coding	Putative uncharacterized protein [Source:UniProtKB/TrEMBL;Acc:G4MS96]	-
MGG_08774	0	0	3.91519382441748	25.3090189464626	0	14.6121	-6.35835	0.00210801119534385	0.0119903859798098	-	6	157270	160227	-	2648	protein_coding	Chitin deacetylase [Source:UniProtKB/TrEMBL;Acc:G4NFM6]	Polysacc_deac_1
MGG_12231	66.8721255958976	51.4780565811851	15.6607752976699	13.7090519293339	59.1750910885414	14.6849136135019	2.00903603867235	0.0021127204748823	0.0120041456575562	-	6	926934	928736	+	1494	protein_coding	Allantoate permease [Source:UniProtKB/TrEMBL;Acc:G4NG89]	MFS_1
MGG_12612	54.8950284742443	72.0692792136591	5.87279073662623	22.1453915781548	63.4821538439517	14.0090911573905	2.18879601798054	0.00213864224409168	0.012138271058372	-	7	1867899	1870200	-	1926	protein_coding	Drug resistance transporter [Source:UniProtKB/TrEMBL;Acc:G4NJB6]	MFS_1
MGG_04211	14.9713714020666	16.8473639720242	33.2791475075486	106.508788066363	15.9093676870454	69.893967786956	-2.13268	0.00216587391658	0.0122795328650666	-	6	1548067	1549130	-	952	protein_coding	Putative uncharacterized protein [Source:UniProtKB/TrEMBL;Acc:G4NF44]	-
MGG_16474	34.9331999381555	50.5420919160726	80.2614734005584	167.672250520315	42.7376459271141	123.966861960437	-1.53351	0.00222097779007049	0.0125647653390766	-	1	6520693	6521376	-	574	protein_coding	Putative uncharacterized protein [Source:UniProtKB/TrEMBL;Acc:G4MQ10]	-
MGG_02047	151.709896874275	147.882417087768	49.9187212613229	75.9270568393878	149.796156981022	62.9228890503554	1.25339234733605	0.00223892439584443	0.0126458213586407	-	1	376032	378592	+	2436	protein_coding	Putative uncharacterized protein [Source:UniProtKB/TrEMBL;Acc:G4MMV9]	-
MGG_14736	54.8950284742443	56.1578799067474	8.80918610493934	16.8726792976417	55.5264541904958	12.8409327012905	2.11759719463019	0.0022517266470232	0.0127044404955566	-	2	577881	581091	-	1134	protein_coding	Putative uncharacterized protein [Source:UniProtKB/TrEMBL;Acc:G4MYY6]	-
MGG_03417	128.753794057773	196.552579673616	30.3427521392355	85.4179389443113	162.653186865694	57.8803455417734	1.49490568513487	0.00225624682252146	0.0127230959873547	-	4	1940967	1942221	+	1191	protein_coding	Putative uncharacterized protein [Source:UniProtKB/TrEMBL;Acc:G4N8K8]	-
MGG_06436	27.9465599505244	23.3991166278114	2.93639536831311	1.05454245610261	25.6728382891679	1.99546891220786	3.67138851226558	0.00226201096582357	0.0127487424487788	-	4	3744075	3745436	-	828	protein_coding	Putative uncharacterized protein [Source:UniProtKB/TrEMBL;Acc:G4N7A4]	-
MGG_04225	35.9312913649599	52.4140212462976	108.646628627585	124.436009820108	44.1726563056287	116.541319223847	-1.39752	0.00226390824626091	0.0127525793366755	-	6	1495366	1498010	-	2117	protein_coding	MFS quinate transporter [Source:UniProtKB/TrEMBL;Acc:G4NFC7]	Sugar_tr
MGG_03828	161.69081114232	247.094671589688	86.1342641371846	101.23607578585	204.392741366004	93.6851699615175	1.12686918656248	0.00227904689821339	0.0128240733408325	-	6	2906482	2908291	+	1557	protein_coding	Trichodiene oxygenase [Source:UniProtKB/TrEMBL;Acc:G4NHI7]	p450
MGG_14793	66.8721255958976	56.1578799067474	12.7243799293568	18.981764209847	61.5150027513225	15.8530720696019	1.95887560707041	0.00229136704674081	0.0128862287228186	-	2	3967514	3968003	-	490	protein_coding	Putative uncharacterized protein [Source:UniProtKB/TrEMBL;Acc:G4MTG1]	-
novel.441	51.900754193831	74.8771732089965	5.87279073662623	22.1453915781548	63.3889637014137	14.0090911573905	2.18672970165915	0.00229658007396184	0.0129019554744598	-	6	2606889	2607527	+	578	-	- && - && -	-
MGG_03315	60.883577035071	68.3254205532093	113.540620908107	204.581236483906	64.6044987941401	159.060928696007	-1.29825	0.00230502110524575	0.0129355119091494	-	4	2293647	2295049	-	1005	protein_coding	Putative uncharacterized protein [Source:UniProtKB/TrEMBL;Acc:G4N982]	-
novel.468	290.444605200093	258.326247571038	166.395737537743	106.508788066363	274.385426385565	136.452262802053	1.00600680115198	0.0023380777099528	0.0130929853811085	-	7	532092	537206	+	5115	-	- && P0CT34.1 RecName: Full=Transposon Tf2-1 polyprotein; AltName: Full=Retrotransposable element Tf2 155 kDa protein >P0CT35.1 RecName: Full=Transposon Tf2-2 polyprotein; AltName: Full=Retrotransposable element Tf2 155 kDa protein >P0CT37.1 RecName: Full=Transposon Tf2-4 polyprotein; AltName: Full=Retrotransposable element Tf2 155 kDa protein >P0CT40.1 RecName: Full=Transposon Tf2-9 polyprotein;…	rve
MGG_17990	221.576296750586	309.804304152223	147.79856687176	117.05421262739	265.690300451405	132.426389749575	1.00423049350344	0.00235426528290492	0.0131765952806686	-	7	1829959	1830533	+	288	protein_coding	Putative uncharacterized protein [Source:UniProtKB/TrEMBL;Acc:G4NJA5]	-
MGG_05501	15.9694628288711	52.4140212462976	5.87279073662623	0	34.1917420375843	2.93639536831311	3.52028418025934	0.0023880623409649	0.0133372709218621	-	1	5447689	5450158	+	2271	protein_coding	Putative uncharacterized protein [Source:UniProtKB/TrEMBL;Acc:G4MM75]	-
MGG_09134	41063.4774815884	78517.1397916189	22734.5517399362	14419.8135447471	59790.3086366036	18577.1826423416	1.68637411099463	0.00239001671448154	0.0133410783907934	-	supercont8.8	77947	79107	-	933	protein_coding	Putative uncharacterized protein [Source:UniProtKB/TrEMBL;Acc:Q2KEU7]	-
MGG_12763	0.998091426804442	4.67982332556228	36.2155428758617	22.1453915781548	2.83895737618336	29.1804672270083	-3.34891	0.00240887281060493	0.0134177543430242	-	4	2824072	2825480	+	1102	protein_coding	Putative uncharacterized protein [Source:UniProtKB/TrEMBL;Acc:G4NAR2]	-
novel.453	205.606833921715	203.104332329403	109.62542708369	88.5815663126191	204.355583125559	99.1034966981543	1.04306916260712	0.00244819286168821	0.0136078503547601	-	6	495866	497987	-	2122	-	- && - && -	-
MGG_15010	56.8912113278532	63.645597227647	17.6183722098787	13.7090519293339	60.2684042777501	15.6637120696063	1.9422566958691	0.0024495338572291	0.0136080887256665	-	7	1604720	1605275	+	556	protein_coding	Putative uncharacterized protein [Source:UniProtKB/TrEMBL;Acc:G4NJ27]	-
MGG_03739	50.9026627670265	84.2368198601211	16.6395737537743	20.0363066659496	67.5697413135738	18.3379402098619	1.88386955370245	0.00246312069964115	0.0136546241641133	-	4	861918	864894	-	2823	protein_coding	Putative uncharacterized protein [Source:UniProtKB/TrEMBL;Acc:G4N6F1]	-
MGG_00888	119.770971216533	112.315759813495	13.7031783854612	55.8907501734383	116.043365515014	34.7969642794497	1.74318183780977	0.00247278131553829	0.0136936960014728	-	5	1236407	1238694	+	2288	protein_coding	Putative uncharacterized protein [Source:UniProtKB/TrEMBL;Acc:G4NDQ5]	-
MGG_14243	6.98663998763109	17.7833286371367	61.6643027345754	49.5634954368226	12.3849843123839	55.613899085699	-2.16165	0.00249708174983481	0.013820965144413	-	5	192581	194061	-	1194	protein_coding	Endo-1,4-beta-xylanase [Source:UniProtKB/TrEMBL;Acc:G4NBN8]	-
MGG_07781	191.633553946453	136.650841106419	84.1766672249759	54.8362077173357	164.142197526436	69.5064374711558	1.23718310406141	0.00254964362913513	0.0140747309974848	-	3	5747734	5749678	+	1856	protein_coding	Quinate dehydrogenase [Source:UniProtKB/TrEMBL;Acc:G4N115]	-
MGG_03685	16.9675542556755	26.2070106231488	43.0671320685923	121.272	21.5872824394121	82.1697572601961	-1.92457	0.00256116067526402	0.0141234336448147	-	4	1023756	1024784	-	1029	protein_coding	Putative uncharacterized protein [Source:UniProtKB/TrEMBL;Acc:G4N6R0]	-
MGG_10452	91.8244112660087	75.813137874109	167.374535993847	191.926727010675	83.8187745700588	179.650631502261	-1.10027	0.002570510569676	0.0141600957971169	-	2	288189	289302	+	1114	protein_coding	Putative uncharacterized protein [Source:UniProtKB/TrEMBL;Acc:G4MY19]	-
MGG_06212	135.740434045404	194.680650343391	73.4098842078278	72.7634	165.210542194398	73.0866568394539	1.17727881624715	0.00260579977457057	0.0143243833439031	-	3	2957346	2960464	-	2889	protein_coding	Putative uncharacterized protein [Source:UniProtKB/TrEMBL;Acc:G4N0F9]	-
MGG_17239	105.797691241271	100.148219167033	38.1731397880705	39.0180708757965	102.972955204152	38.5956053319335	1.4157689654857	0.00261977135933598	0.0143635267572799	-	4	4831098	4831615	-	429	protein_coding	Putative uncharacterized protein [Source:UniProtKB/TrEMBL;Acc:G4N9A4]	-
MGG_03385	47.9083884866132	23.3991166278114	85.1554656810803	126.545094732313	35.6537525572123	105.850280206697	-1.57217	0.00264454871198498	0.0144842236926534	-	4	2064035	2065141	+	1107	protein_coding	Putative uncharacterized protein [Source:UniProtKB/TrEMBL;Acc:G4N8U6]	-
MGG_07490	5.98854856082665	6.55175265578719	42.088333612488	32.6908161391809	6.27015060830692	37.3895748758344	-2.57593	0.00268919151397987	0.0146980159755219	-	3	814099	814911	+	636	protein_coding	Putative uncharacterized protein [Source:UniProtKB/TrEMBL;Acc:G4N1M0]	-
MGG_13178	245.530490993893	190.000827017829	92.0070548738109	119.163297539595	217.765659005861	105.585176206703	1.0449911141017	0.00270562071256405	0.014780105226581	-	1	6435544	6440358	+	4504	protein_coding	Putative uncharacterized protein [Source:UniProtKB/TrEMBL;Acc:G4MPY7]	-
MGG_09773	25.9503770969155	26.2070106231488	86.1342641371846	73.8179719271826	26.0786938600321	79.9761180321836	-1.61705	0.00272946022117022	0.0148638605187155	-	4	5222178	5223742	+	1494	protein_coding	Putative uncharacterized protein [Source:UniProtKB/TrEMBL;Acc:G4NA07]	-
MGG_07632	16.9675542556755	16.8473639720242	49.9187212613229	75.9270568393878	16.9074591138499	62.9228890503554	-1.89492	0.00274981844207146	0.0149669505338708	-	3	1273531	1274796	+	1266	protein_coding	Endonuclease/exonuclease/phosphatase [Source:UniProtKB/TrEMBL;Acc:G4N2Z1]	-
MGG_12899	208.601108202128	320.09991546846	115.498217820316	145.52685894216	264.350511835294	130.512538381238	1.01976177791098	0.00276173704222821	0.0150240214912705	-	3	5155310	5159650	+	4241	protein_coding	DNA ligase 4 [Source:UniProtKB/TrEMBL;Acc:G4N5E4]	DNA_ligase_A_M
MGG_04170	111.786239802097	89.8526078507958	35.2367444197574	39.0180708757965	100.819423826447	37.1274076477769	1.44136739001071	0.00277616780935465	0.0150790503344377	-	6	1728469	1730719	+	2187	protein_coding	Putative uncharacterized protein [Source:UniProtKB/TrEMBL;Acc:G4NIN4]	-
MGG_03259	0	0	13.7031783854612	11.5999670171287	0	12.6515727012949	-6.15336	0.00278354651480316	0.0151034772850318	-	4	2503628	2503978	-	351	protein_coding	Putative uncharacterized protein [Source:UniProtKB/TrEMBL;Acc:G4N9U2]	-
novel.67	79.8473141443554	85.1727845252335	134.095388486299	243.599307359703	82.5100493347944	188.847347923001	-1.19321	0.0027900694378587	0.0151310387568923	-	1	861689	864322	-	2559	-	- && - && -	-
MGG_04201	181.652639678408	171.28153371558	98.8586440665415	54.8362077173357	176.467086696994	76.8474258919386	1.19672071528322	0.00282368391557953	0.015297508262026	-	6	1612482	1614262	-	1630	protein_coding	U3 small nucleolar ribonucleoprotein imp3 [Source:UniProtKB/TrEMBL;Acc:G4NF51]	S4
MGG_05808	84.8377712783776	86.108749190346	194.78089276477	165.56316560811	85.4732602343618	180.17202918644	-1.07618	0.00282865709062058	0.0153165352690989	-	3	3041950	3044321	-	2146	protein_coding	Peroxisomal copper amine oxidase [Source:UniProtKB/TrEMBL;Acc:G4N0I2]	-
MGG_08074	61.8816684618754	65.5175265578719	113.540620908107	191.926727010675	63.6995975098737	152.733673959391	-1.26031	0.0028320990401798	0.0153272556727955	-	2	5605500	5608025	-	2212	protein_coding	NADP-specific glutamate dehydrogenase [Source:UniProtKB/TrEMBL;Acc:G4MXT4]	-
MGG_03470	12.9751885484577	40.2464805998356	84.1766672249759	97.0179	26.6108345741467	90.5972865932079	-1.76241	0.00284627819788837	0.0153881043571242	-	4	1755788	1758085	+	2127	protein_coding	Putative uncharacterized protein [Source:UniProtKB/TrEMBL;Acc:G4N889]	-
MGG_10006	25.9503770969155	2.80789399533737	0	0	14.3791355461264	0	6.26353872566255	0.00286595638727657	0.0154785269489028	-	4	4972018	4972902	-	885	protein_coding	Putative uncharacterized protein [Source:UniProtKB/TrEMBL;Acc:G4N9E0]	-
MGG_16633	44.9141142061999	44.9263039253979	11.7455814732525	6.32725473661565	44.9202090657989	9.03641810493405	2.30815760509874	0.00295100749522506	0.0158887578697711	-	3	635503	637307	+	1466	protein_coding	Putative uncharacterized protein [Source:UniProtKB/TrEMBL;Acc:G4N0U2]	-
MGG_05023	48.9064799134177	58.0298092369723	159.544148345012	104.399703154158	53.468144575195	131.971925749585	-1.30374	0.00299283882645875	0.016064479988616	-	3	4336173	4337422	-	1059	protein_coding	Chitin deacetylase 1 [Source:UniProtKB/TrEMBL;Acc:G4N3U9]	Polysacc_deac_1
MGG_09150	28.9446513773288	45.8622685905104	7.83038764883497	4.21816982441043	37.4034599839196	6.0242787366227	2.6291723927166	0.00303122189650921	0.0162155415452584	-	3	307734	309753	-	2020	protein_coding	Putative uncharacterized protein [Source:UniProtKB/TrEMBL;Acc:G4N096]	FAD_binding_4
MGG_01173	25.9503770969155	29.9508692835986	1.95759691220874	4.21816982441043	27.950623190257	3.08788336830959	3.18772912541718	0.00308065920774893	0.0164600155325341	-	2	2513324	2513792	+	391	protein_coding	Hydrophobin [Source:UniProtKB/TrEMBL;Acc:G4MWK2]	-
MGG_08277	8.98282284123998	13.1035053115744	48.9399228052185	48.509	11.0431640764072	48.7244378929693	-2.13886	0.00309573526191111	0.0165321409835018	-	2	8035390	8036099	+	546	protein_coding	Putative uncharacterized protein [Source:UniProtKB/TrEMBL;Acc:G4MXA3]	-
MGG_01016	167.679359703146	139.458735101756	65.5794965589928	72.7634	153.569047402451	69.1714630150364	1.15077948395551	0.00317156058415024	0.0168708124738376	-	5	815966	817398	-	1315	protein_coding	Chaperone dnaJ 6 [Source:UniProtKB/TrEMBL;Acc:G4NCV1]	DnaJ
MGG_07634	207.603016775324	312.61219814756	110.604225539794	147.635943854365	260.107607461442	129.12008469708	1.01206462399243	0.00321560995423051	0.0170507026556391	-	3	1276302	1278968	-	2515	protein_coding	Beta-glucosidase 1 [Source:UniProtKB/TrEMBL;Acc:G4N2Z3]	Glyco_hydro_3_C
MGG_10913	35.9312913649599	39.3105159347232	89.0706595054977	111.781500346877	37.6209036498415	100.426079926187	-1.41548	0.00322061920804786	0.0170686305146439	-	5	17125	18158	-	1034	protein_coding	Retinol dehydrogenase 12 [Source:UniProtKB/TrEMBL;Acc:G4NBD5]	adh_short
MGG_08700	57.8893027546576	87.0447138554584	27.4063567709224	13.7090519293339	72.467008305058	20.5577043501281	1.8139992318117	0.00322975921861718	0.017099780751901	-	6	418519	419752	-	924	protein_coding	Putative uncharacterized protein [Source:UniProtKB/TrEMBL;Acc:G4NFV6]	-
MGG_07014	257.507588115546	557.834940407024	146.819768415656	237.272052623087	407.671264261285	192.045910519371	1.08758213308003	0.00327749290571675	0.0173087950280246	-	1	3579562	3583717	-	4006	protein_coding	DNA repair protein RAD16 [Source:UniProtKB/TrEMBL;Acc:G4MPA7]	SNF2_N
MGG_01147	33.935108511351	36.5026219393858	89.0706595054977	101.23607578585	35.2188652253684	95.1533676456741	-1.43319	0.0033773692212036	0.0177290743845154	-	5	337237	340028	-	2482	protein_coding	Alpha-N-arabinofuranosidase A [Source:UniProtKB/TrEMBL;Acc:G4NBZ0]	-
MGG_05912	46.9102970598088	43.054374595173	12.7243799293568	5.27271228051304	44.9823358274909	8.99854610493493	2.31419570217481	0.00338967583037729	0.0177847706355581	-	3	1922488	1924228	+	1741	protein_coding	N-acyl-L-amino acid amidohydrolase [Source:UniProtKB/TrEMBL;Acc:G4N411]	Peptidase_M20
MGG_10661	127.755702630969	102.95611316237	32.3003490514442	55.8907501734383	115.355907896669	44.0955496124412	1.38984341844127	0.00343851303575497	0.018013959097361	-	1	4575855	4577290	+	1436	protein_coding	Putative uncharacterized protein [Source:UniProtKB/TrEMBL;Acc:G4MS17]	-
MGG_11925	361.309096503208	488.573555188702	138.010582310716	286.83554805991	424.941325845955	212.423065185313	1.00217354784979	0.00344963365109892	0.0180631915906443	-	1	1656973	1661070	-	3773	protein_coding	Putative uncharacterized protein [Source:UniProtKB/TrEMBL;Acc:G4MR19]	-
MGG_05639	12.9751885484577	31.8227986138235	55.7915119979491	103.345160698056	22.3989935811406	79.5683363480024	-1.82343	0.00351771290797276	0.0183646336724494	-	1	5932907	5936450	-	2995	protein_coding	DNA mismatch repair protein MutS [Source:UniProtKB/TrEMBL;Acc:G4MNL0]	-
MGG_17658	20.9599199628933	19.6552579673616	0.978798456104371	1.05454245610261	20.3075889651274	1.01667045610349	4.32126956768777	0.00352491339858778	0.0183839140086546	-	6	1365469	1367061	+	1482	protein_coding	Putative uncharacterized protein [Source:UniProtKB/TrEMBL;Acc:G4NFF1]	-
MGG_07219	52.8988456206354	48.6701625858477	14.6819768415656	9.49088210492348	50.7845041032416	12.0864294732445	2.06729032118017	0.00353863095838532	0.0184462796304094	-	2	6833175	6840086	-	6669	protein_coding	Conidial yellow pigment biosynthesis polyketide synthase [Source:UniProtKB/TrEMBL;Acc:G4MU27]	ketoacyl-synt
MGG_16908	79.8473141443554	64.5815618927595	153.671357608386	159.235910871494	72.2144380185574	156.45363423994	-1.11617	0.00369466480433518	0.0192023654654664	-	3	5458254	5459332	+	969	protein_coding	Putative uncharacterized protein [Source:UniProtKB/TrEMBL;Acc:G4N062]	Chromo
MGG_16500	7.98473141443554	44.9263039253979	95.9222486982283	98.0724484175426	26.4555176699167	96.9973485578855	-1.86883	0.00378815671318563	0.0196104922589259	-	1	6813508	6814719	+	1034	protein_coding	Putative uncharacterized protein [Source:UniProtKB/TrEMBL;Acc:G4NJQ3]	Chromo
MGG_12421	50.9026627670265	54.2859505765225	8.80918610493934	16.8726792976417	52.5943066717745	12.8409327012905	2.03927467879972	0.00380951877197462	0.0197113451562734	-	2	7416047	7418542	-	2496	protein_coding	Aminomethyltransferase [Source:UniProtKB/TrEMBL;Acc:G4MVH9]	GCV_T
MGG_16634	58.8873941814621	66.4534912229844	18.597170665983	17.9272217537443	62.6704427022232	18.2621962098637	1.77891842973291	0.00382769294900642	0.0197956118324787	-	3	636978	638356	-	1284	protein_coding	Putative uncharacterized protein [Source:UniProtKB/TrEMBL;Acc:G4N0U3]	-
MGG_06535	144.723256886644	78.6210318694463	256.445195499345	211.963033676624	111.672144378045	234.204114587985	-1.07059	0.00383423782789944	0.01980991382448	-	4	3373274	3374833	+	1373	protein_coding	Putative uncharacterized protein [Source:UniProtKB/TrEMBL;Acc:G4N6M1]	-
novel.358	33.935108511351	31.8227986138235	1.95759691220874	7.38179719271826	32.8789535625873	4.6696970524635	2.82803830649621	0.00384779518776072	0.0198701659868451	-	4	3418069	3418833	-	765	-	- && - && -	-
MGG_10993	35.9312913649599	54.2859505765225	102.773837890959	125.49055227621	45.1086209707412	114.132195083585	-1.3369	0.00391582872186695	0.0201781273611053	-	2	63369	65706	+	1900	protein_coding	3-(3-hydroxy-phenyl)propionate hydroxylase [Source:UniProtKB/TrEMBL;Acc:G4MXE3]	FAD_binding_3
MGG_03904	26.9484685237199	35.5666572742733	4.89399228052185	4.21816982441043	31.2575628989966	4.55608105246614	2.77726144372651	0.00393203192930263	0.0202254615872814	-	6	2641333	2642342	-	907	protein_coding	Aquaporin [Source:UniProtKB/TrEMBL;Acc:G4NH93]	-
MGG_03807	14.9713714020666	14.9754346417993	48.9399228052185	62.2180049100539	14.973403021933	55.5789638576362	-1.8915	0.00415292935803973	0.0212398010145855	-	6	2986065	2987705	+	1641	protein_coding	Putative uncharacterized protein [Source:UniProtKB/TrEMBL;Acc:G4NHL2]	-
MGG_14135	2.99427428041333	1.87192933022491	17.6183722098787	31.6362736830783	2.43310180531912	24.6273229464785	-3.34319	0.00416637757453704	0.0212537363111643	-	6	178673	180166	-	1494	protein_coding	Putative uncharacterized protein [Source:UniProtKB/TrEMBL;Acc:G4NFN4]	-
MGG_03174	283.457965212462	325.715703459135	201.632	83.3088540321061	304.586834335798	142.470667994803	1.09413282074805	0.00417338399418665	0.0212686360773256	-	4	2804410	2806012	+	1603	protein_coding	Putative uncharacterized protein [Source:UniProtKB/TrEMBL;Acc:G4NAF2]	-
MGG_07818	2.99427428041333	2.80789399533737	17.6183722098787	34.7999010513861	2.90108413787535	26.2091366306324	-3.17454	0.00426643151497316	0.0217006315242424	-	3	5864292	5867965	+	3117	protein_coding	Putative uncharacterized protein [Source:UniProtKB/TrEMBL;Acc:G4N1G0]	-
MGG_09618	39.9236570721777	26.2070106231488	6.8515891927306	3.16362736830783	33.0653338476632	5.00760828051921	2.71465321442755	0.00428734712259129	0.0217858748842096	-	7	3197825	3199501	-	1443	protein_coding	Putative uncharacterized protein [Source:UniProtKB/TrEMBL;Acc:G5EHY2]	-
MGG_07934	59.8854856082665	58.0298092369723	15.6607752976699	17.9272217537443	58.9576474226194	16.7939985257071	1.81268017336501	0.00430334362209094	0.0218390687443446	-	3	6290741	6291757	-	1017	protein_coding	Putative uncharacterized protein [Source:UniProtKB/TrEMBL;Acc:G4N2H0]	-
MGG_16293	158.696536861906	151.626275748218	59.7067058223666	83.3088540321061	155.161406305062	71.5077799272364	1.11911628075777	0.00443071594286889	0.0223841904718528	-	1	4338166	4338880	-	555	pseudogene	-	-
MGG_09364	79.8473141443554	103.892077827483	32.3003490514442	35.8544435074887	91.869695985919	34.0773962794665	1.43197911639725	0.00443768967492482	0.02240862276601	-	6	3547483	3548271	+	789	protein_coding	Putative uncharacterized protein [Source:UniProtKB/TrEMBL;Acc:G4NI32]	-
novel.362	87.8320455587909	190.936791682941	54.8127135418448	55.8907501734383	139.384418620866	55.3517318576415	1.3336340800322	0.00458532253676323	0.0230873852799659	-	4	4060381	4062748	-	2368	-	- && - && -	-
MGG_05636	3.99236570721777	18.7192933022491	55.7915119979491	49.5634954368226	11.3558295047334	52.6775037173859	-2.20615	0.00459564641075009	0.0231171599442866	-	1	5921737	5923198	-	1462	protein_coding	Putative uncharacterized protein [Source:UniProtKB/TrEMBL;Acc:G4MNK6]	-
MGG_10673	0.998091426804442	3.74385866044983	37.1943413319661	13.7090519293339	2.37097504362713	25.4517	-3.41385	0.00461403134972305	0.0231873876505977	-	4	92716	93741	-	1026	protein_coding	Putative uncharacterized protein [Source:UniProtKB/TrEMBL;Acc:G4N9T1]	-
MGG_05125	14.9713714020666	6.55175265578719	41.1095351563836	53.781665261233	10.7615620289269	47.4456002088083	-2.14503	0.00466238196361306	0.0233855263753855	-	3	4674601	4678239	-	3393	protein_coding	Putative uncharacterized protein [Source:UniProtKB/TrEMBL;Acc:G4N4H8]	NACHT
MGG_01825	1829.50158533254	2731.14489279815	427.73492531761	945.92458312404	2280.32323906534	686.829754220825	1.7313985995734	0.00472535613734742	0.023644825006116	-	2	4987714	4990238	-	2462	protein_coding	Putative uncharacterized protein [Source:UniProtKB/TrEMBL;Acc:G4MW75]	-
MGG_14215	13.9732799752622	20.591222632474	60.685504278471	59.0543775417461	17.2822513038681	59.8699409101085	-1.79028	0.00476133060096843	0.0237907667730944	-	7	126451	129090	+	2640	protein_coding	Pyridoxal-5'-phosphate-dependent protein beta subunit [Source:UniProtKB/TrEMBL;Acc:G4NJZ5]	PALP
MGG_07475	70.8644913031154	108.571901153045	150.734962240073	237.272052623087	89.7181962280802	194.00350743158	-1.11037	0.00478074682336347	0.0238423258560034	-	3	764394	766253	-	1507	protein_coding	Putative uncharacterized protein [Source:UniProtKB/TrEMBL;Acc:G4N194]	-
MGG_04345	27.9465599505244	45.8622685905104	8.80918610493934	4.21816982441043	36.9044142705174	6.51367796467489	2.49654115112129	0.00483090683329869	0.0240353091283674	-	6	1087217	1089491	-	1593	protein_coding	Cytochrome P450 17A1 [Source:UniProtKB/TrEMBL;Acc:G4NGD5]	p450
MGG_06383	138.734708325817	78.6210318694463	33.2791475075486	48.509	108.677870097632	40.8940502441343	1.41101681691971	0.00491776883678287	0.0244095505284067	-	4	3936342	3937514	+	723	protein_coding	Putative uncharacterized protein [Source:UniProtKB/TrEMBL;Acc:G4N7L4]	DSBA
MGG_17493	334.360627979488	164.729781059792	125.286202381359	112.836042802979	249.54520451964	119.061122592169	1.06635390286601	0.00503960262923918	0.0248846699775385	-	5	3532241	3533576	+	534	protein_coding	Putative uncharacterized protein [Source:UniProtKB/TrEMBL;Acc:G4NDI9]	-
MGG_10806	14.9713714020666	14.9754346417993	59.7067058223666	48.509	14.973403021933	54.1078294015433	-1.85399	0.00524629702768397	0.0258080392966734	-	2	7473165	7476369	+	3129	protein_coding	Putative uncharacterized protein [Source:UniProtKB/TrEMBL;Acc:G4MVV4]	Fungal_trans
MGG_16452	38.9255656453732	33.6947279440484	79.282674944454	110.726957890774	36.3101467947108	95.004816417614	-1.38747	0.00528472119914554	0.0259483523796921	-	1	6265433	6265776	-	276	protein_coding	Putative uncharacterized protein [Source:UniProtKB/TrEMBL;Acc:G4MPH2]	-
MGG_00790	263.496136676373	250.838530250138	169.332132906056	81.1997691199009	257.167333463255	125.265951012979	1.03541974209372	0.00541725806309557	0.0264751124827184	-	5	1612725	1614283	-	1452	protein_coding	Putative uncharacterized protein [Source:UniProtKB/TrEMBL;Acc:G4NED2]	DAO
MGG_00160	26.9484685237199	27.1429752882612	63.6218996467841	92.7997361370296	27.0457219059906	78.2108178919068	-1.53096	0.00542172686999053	0.0264846052088121	-	5	3905698	3908367	-	2406	protein_coding	Putative uncharacterized protein [Source:UniProtKB/TrEMBL;Acc:G4NE54]	-
MGG_12317	0	0.935964665112456	9.78798456104371	26.3635614025652	0.467982332556228	18.0757729818045	-5.22862	0.00544573945623504	0.0265771353443724	-	2	6076297	6077314	-	864	protein_coding	Putative uncharacterized protein [Source:UniProtKB/TrEMBL;Acc:G4MZA9]	-
MGG_15001	22.9561028165022	22.463151962699	78.3038764883497	60.1089199978487	22.7096273896006	69.2063982430992	-1.60843	0.00551780476501378	0.0269037894658788	-	7	1135747	1136195	+	408	protein_coding	Putative uncharacterized protein [Source:UniProtKB/TrEMBL;Acc:G4NLP3]	-
MGG_09198	179.656	189.064862352716	109.62542708369	68.5452596466696	184.360659588758	89.0853433651796	1.04739550545462	0.00556709914523947	0.0271189127971865	-	1	3709391	3712036	+	2339	protein_coding	Ent-kaurene oxidase [Source:UniProtKB/TrEMBL;Acc:G4MPE7]	p450
MGG_02284	70.8644913031154	102.95611316237	38.1731397880705	23.1999340342574	86.9103022327428	30.6865369111639	1.49980229449092	0.00563710488471465	0.0274240141321353	-	1	1258713	1260105	-	1233	protein_coding	Putative uncharacterized protein [Source:UniProtKB/TrEMBL;Acc:G4MQ44]	-
MGG_07788	12.9751885484577	4.67982332556228	26.427558314818	62.2180049100539	8.82750593701001	44.322781612436	-2.33253	0.00566788666260513	0.0275331120871592	-	3	5762932	5764161	+	1182	protein_coding	Putative uncharacterized protein [Source:UniProtKB/TrEMBL;Acc:G4N122]	-
MGG_04075	3.99236570721777	4.67982332556228	18.597170665983	41.1271557880017	4.33609451639003	29.8621632269924	-2.78068	0.00572011177249075	0.0277353985712399	-	6	2042308	2043887	-	1459	protein_coding	Lambda-crystallin [Source:UniProtKB/TrEMBL;Acc:G4NGN6]	3HCDH_N
MGG_05982	159.694628288711	175.025392376029	54.8127135418448	99.1269908736452	167.36001033237	76.969852207745	1.12321484112321	0.00573129831991923	0.0277639557706623	-	3	2181627	2183370	-	1458	protein_coding	Putative uncharacterized protein [Source:UniProtKB/TrEMBL;Acc:G4N4K5]	-
MGG_07784	4.99045713402221	6.55175265578719	41.1095351563836	25.3090189464626	5.7711048949047	33.2092770514231	-2.52361	0.00574088563503967	0.0277704466063322	-	3	5753507	5754849	+	1343	protein_coding	Putative uncharacterized protein [Source:UniProtKB/TrEMBL;Acc:G4N118]	-
MGG_03456	94.818685546422	106.69997182282	25.4487598587136	50.6180378929252	100.759328684621	38.0333988758194	1.40936675145615	0.00574573324678453	0.0277704466063322	-	4	1802359	1803981	-	1623	protein_coding	Putative uncharacterized protein [Source:UniProtKB/TrEMBL;Acc:G4N8A5]	-
MGG_00618	65.8740341690932	72.0692792136591	131.158993117986	162.399538239802	68.9716566913762	146.779265678894	-1.08865	0.00586836784786839	0.028264164143821	-	5	2254506	2256003	+	1408	protein_coding	Pectinesterase [Source:UniProtKB/TrEMBL;Acc:G4NB63]	-
novel.338	133.744251191795	185.321003692266	86.1342641371846	62.2180049100539	159.532627442031	74.1761345236193	1.10397892236385	0.00589289913937052	0.0283632973728288	-	4	455501	460607	-	5107	-	- && P0CT42.1 RecName: Full=Transposon Tf2-7 polyprotein; AltName: Full=Retrotransposable element Tf2 155 kDa protein >P0CT43.1 RecName: Full=Transposon Tf2-8 polyprotein; AltName: Full=Retrotransposable element Tf2 155 kDa protein && -	-
MGG_03811	8.98282284123998	7.48771732089965	24.4699614026093	56.9452926295409	8.23527008106981	40.7076270160751	-2.30486	0.00593791371203757	0.0285406462371801	-	6	2962768	2964666	+	1701	protein_coding	Putative uncharacterized protein [Source:UniProtKB/TrEMBL;Acc:G4NHK6]	p450
novel.101	175.664091117582	175.961357041142	103.752636347063	65.3816322783617	175.812724079362	84.5671343127125	1.05389147889045	0.00596002739328036	0.0285944929811249	-	1	4836852	4844499	-	1716	-	- && P0CT42.1 RecName: Full=Transposon Tf2-7 polyprotein; AltName: Full=Retrotransposable element Tf2 155 kDa protein >P0CT43.1 RecName: Full=Transposon Tf2-8 polyprotein; AltName: Full=Retrotransposable element Tf2 155 kDa protein && -	-
MGG_01916	86.8339541319865	103.892077827483	44.0459305246967	29.527188770873	95.3630159797346	36.7865596477849	1.37235403637421	0.00600165056027274	0.0287810168450774	-	6	658162	659859	+	1698	protein_coding	Putative uncharacterized protein [Source:UniProtKB/TrEMBL;Acc:G4NG21]	-
MGG_02646	5.98854856082665	8.42368198601211	41.1095351563836	31.6362736830783	7.20611527341938	36.3729044197309	-2.33361	0.00602957832612436	0.0289017236363794	-	7	2077864	2079241	-	1065	protein_coding	Putative uncharacterized protein [Source:UniProtKB/TrEMBL;Acc:G4NJI2]	-
MGG_17224	145.721348313449	132.906982445969	37.1943413319661	80.1452266637983	139.314165379709	58.6697839978822	1.25074091763343	0.00616084942558727	0.0293710900147336	-	4	4636649	4637668	-	1020	protein_coding	Putative uncharacterized protein [Source:UniProtKB/TrEMBL;Acc:G4N8Z4]	-
MGG_07598	20.9599199628933	12.1675406464619	59.7067058223666	54.8362077173357	16.5637303046776	57.2714567698511	-1.79319	0.00618853614730355	0.0294883747419014	-	3	1157263	1158843	-	1581	protein_coding	Putative uncharacterized protein [Source:UniProtKB/TrEMBL;Acc:G4N2J9]	-
MGG_05421	399.236570721777	441.775321933079	110.604225539794	301.599142445346	420.505946327428	206.10168399257	1.03062128170173	0.00620871898157832	0.0295576753332814	-	1	5168593	5169866	-	1146	protein_coding	Putative uncharacterized protein [Source:UniProtKB/TrEMBL;Acc:G4MLD8]	-
MGG_10352	10.9790056948489	24.3350812929239	0	1.05454245610261	17.6570434938864	0.527271228051304	5.11302021505582	0.00640442276757653	0.0303515207380221	-	7	27415	28312	-	813	protein_coding	Putative uncharacterized protein [Source:UniProtKB/TrEMBL;Acc:G4NJQ4]	-
MGG_06552	34.9331999381555	44.9263039253979	115.498217820316	84.3633964882087	39.9297519317767	99.9308071542622	-1.3231	0.00645508429571268	0.0305639786232864	-	4	3315791	3318189	+	2199	protein_coding	Monooxygenase [Source:UniProtKB/TrEMBL;Acc:G4N6K1]	-
MGG_01431	190.635462519648	154.434169743555	63.6218996467841	101.23607578585	172.534816131602	82.4289877163173	1.0672395726534	0.00647080435276568	0.0306245787946016	-	2	3501429	3503077	-	1379	protein_coding	Putative uncharacterized protein [Source:UniProtKB/TrEMBL;Acc:G4MZL4]	-
MGG_09351	31.9389256577421	50.5420919160726	89.0706595054977	118.108755083492	41.2405087869074	103.589707294495	-1.32605	0.0066271770808707	0.0313504951889745	-	6	3591989	3593387	-	1322	protein_coding	Aspergillopepsin-F [Source:UniProtKB/TrEMBL;Acc:G4NI47]	Asp
MGG_01956	64.8759427422887	58.0298092369723	144.862171503447	121.272	61.4528759896305	133.067276977623	-1.11555	0.00664764186045133	0.0314189493341349	-	6	567631	568964	-	1068	protein_coding	Putative uncharacterized protein [Source:UniProtKB/TrEMBL;Acc:G4NFZ4]	-
MGG_05896	70.8644913031154	55.2219152416349	9.78798456104371	26.3635614025652	63.0432032723752	18.0757729818045	1.80778310976077	0.00668168138137421	0.0315371751107365	-	3	1861211	1861519	-	309	protein_coding	Putative uncharacterized protein [Source:UniProtKB/TrEMBL;Acc:G4N3Z2]	-
MGG_03913	46.9102970598088	44.9263039253979	13.7031783854612	9.49088210492348	45.9183004926033	11.5970302451923	1.98228877198421	0.00682842597895801	0.0321574076987497	-	6	2608433	2609008	-	576	protein_coding	Putative uncharacterized protein [Source:UniProtKB/TrEMBL;Acc:G4NH82]	-
MGG_08520	35.9312913649599	22.463151962699	4.89399228052185	4.21816982441043	29.1972216638294	4.55608105246614	2.67745101113621	0.00685596424864747	0.0322436398468243	-	4	497903	499340	+	1438	protein_coding	Oxidoreductase [Source:UniProtKB/TrEMBL;Acc:G4N5S7]	FAD_binding_3
MGG_00203	47.9083884866132	41.1824452649481	137.031783854612	81.1997691199009	44.5454168757806	109.115776487256	-1.29438	0.00712868156962364	0.0332428687252511	-	5	3710919	3713439	-	2521	protein_coding	Putative uncharacterized protein [Source:UniProtKB/TrEMBL;Acc:G4NDU5]	-
novel.6	167.679359703146	156.30609907378	92.0070548738109	66.4361747344643	161.992729388463	79.2216148041376	1.03031654218457	0.00719084565238761	0.0334589736229125	-	1	793615	801528	+	7914	-	- && P0CT34.1 RecName: Full=Transposon Tf2-1 polyprotein; AltName: Full=Retrotransposable element Tf2 155 kDa protein >P0CT35.1 RecName: Full=Transposon Tf2-2 polyprotein; AltName: Full=Retrotransposable element Tf2 155 kDa protein >P0CT37.1 RecName: Full=Transposon Tf2-4 polyprotein; AltName: Full=Retrotransposable element Tf2 155 kDa protein >P0CT40.1 RecName: Full=Transposon Tf2-9 polyprotein;…	HTH_psq
MGG_15786	5.98854856082665	8.42368198601211	28.3851552270268	43.236240700207	7.20611527341938	35.8106979636169	-2.30948	0.00724865371208274	0.0336824631488313	-	2	5250813	5251308	+	174	protein_coding	Putative uncharacterized protein [Source:UniProtKB/TrEMBL;Acc:G4MWQ7]	-
MGG_10728	23.9541942433066	39.3105159347232	7.83038764883497	2.10908491220522	31.6323550890149	4.96973628052009	2.65983393300348	0.00725664303563447	0.0337046472939992	-	2	121311	123678	-	2212	protein_coding	Putative uncharacterized protein [Source:UniProtKB/TrEMBL;Acc:G4MXG6]	-
MGG_05046	73.8587655835287	64.5815618927595	114.519419364211	185.599472274059	69.2201637381441	150.059445819135	-1.11568	0.00728287617886535	0.0337666479358892	-	3	4405321	4409096	+	3776	protein_coding	Adenine phosphoribosyltransferase [Source:UniProtKB/TrEMBL;Acc:G4N428]	Pribosyltran
MGG_08773	8.98282284123998	9.35964665112456	30.3427521392355	50.6180378929252	9.17123474618227	40.4803950160804	-2.14048	0.00738482595704394	0.0341487121780731	-	6	164418	166564	-	2083	protein_coding	Putative uncharacterized protein [Source:UniProtKB/TrEMBL;Acc:G4NFM8]	-
MGG_09857	1.99618285360888	1.87192933022491	19.5759691220874	21.0908491220522	1.9340560919169	20.3334091220698	-3.39471	0.00745348552167938	0.0344358257927567	-	6	3869142	3870655	+	1423	protein_coding	Sorbitol dehydrogenase [Source:UniProtKB/TrEMBL;Acc:G4NIF2]	ADH_N
MGG_06866	94.818685546422	148.818381752881	41.1095351563836	62.2180049100539	121.818533649651	51.6637700332187	1.24031428487952	0.00761189235947618	0.035074930815116	-	1	3028417	3030059	-	1228	protein_coding	Putative uncharacterized protein [Source:UniProtKB/TrEMBL;Acc:G4MMJ9]	-
MGG_01701	37.9274742185688	31.8227986138235	9.78798456104371	3.16362736830783	34.8751364161962	6.47580596467577	2.41944770178181	0.00773935286296715	0.03556845070692	-	2	4511588	4513970	+	2191	protein_coding	Putative uncharacterized protein [Source:UniProtKB/TrEMBL;Acc:G4MUV8]	-
MGG_12880	16.9675542556755	13.1035053115744	43.0671320685923	62.2180049100539	15.035529783625	52.6425684893231	-1.80848	0.00775375104592167	0.0356190062289206	-	4	4467115	4470069	-	2955	protein_coding	Alpha-L-rhamnosidase [Source:UniProtKB/TrEMBL;Acc:G4N8P5]	-
novel.280	0.998091426804442	4.67982332556228	27.4063567709224	21.0908491220522	2.83895737618336	24.2486029464873	-3.08231	0.00778094585910102	0.0357282765838616	-	3	1652679	1652909	-	231	-	- && - && -	-
MGG_06221	5.98854856082665	21.5271872975865	61.6643027345754	46.3998680685148	13.7578679292066	54.0320854015451	-1.96785	0.00797313339131066	0.036463521763348	-	4	4489700	4491948	-	2132	protein_coding	Putative uncharacterized protein [Source:UniProtKB/TrEMBL;Acc:G4N8Q4]	PP-binding
MGG_14663	46.9102970598088	39.3105159347232	8.80918610493934	12.6545094732313	43.110406497266	10.7318477890853	2.00868006480298	0.00808260780036676	0.0368391206831499	-	5	1953206	1955558	-	1710	protein_coding	Putative uncharacterized protein [Source:UniProtKB/TrEMBL;Acc:G4NF03]	-
MGG_08759	3.99236570721777	25.2710459580363	64.6006981028885	54.8362077173357	14.631705832627	59.7184529101121	-2.02213	0.00817497660916104	0.0371792970906009	-	6	228647	229957	+	1233	protein_coding	Putative uncharacterized protein [Source:UniProtKB/TrEMBL;Acc:G4NFQ0]	-
MGG_12546	1.99618285360888	7.48771732089965	37.1943413319661	23.1999340342574	4.74195008725427	30.1971376831117	-2.66242	0.00818570249114594	0.0372119337444418	-	7	743157	743718	-	312	protein_coding	Putative uncharacterized protein [Source:UniProtKB/TrEMBL;Acc:G4NL33]	-
MGG_08823	122.765245496946	104.828042492595	53.8339150857404	47.4544105246174	113.796643994771	50.6441628051789	1.16695384866315	0.00823891369363149	0.0374213744585524	-	2	1768332	1770705	+	2374	protein_coding	Putative uncharacterized protein [Source:UniProtKB/TrEMBL;Acc:G4MUQ9]	-
novel.92	14.9713714020666	14.9754346417993	45.0247289808011	57.9998350856435	14.973403021933	51.5122820332223	-1.78183	0.00835115215221398	0.0378328124510195	-	1	4035103	4035683	-	480	-	- && - && -	-
MGG_05914	118.772879789729	106.69997182282	35.2367444197574	61.1634624539513	112.736425806274	48.2001034368543	1.22836212239817	0.00880251325867967	0.0396889232218232	-	3	1926588	1927737	+	1071	protein_coding	Putative uncharacterized protein [Source:UniProtKB/TrEMBL;Acc:G4N413]	-
novel.88	24.952285670111	30.8868339487111	3.91519382441748	5.27271228051304	27.9195598094111	4.59395305246526	2.60700410592262	0.00881412849971511	0.0397071375429796	-	1	3454677	3455784	-	1108	-	- && - && -	-
MGG_10158	95.8167769732264	60.8377032323097	133.116590030194	196.144896835085	78.327240102768	164.63074343264	-1.07236	0.00882914085828918	0.0397576819662567	-	2	1642032	1644193	+	2093	protein_coding	QDE-2-interacting protein [Source:UniProtKB/TrEMBL;Acc:G4MUL7]	-
EFMOG00000000011	14.9713714020666	16.8473639720242	0	1.05454245610261	15.9093676870454	0.527271228051304	4.96122738344589	0.00887192392357526	0.0398989182714884	tRNA-Pseudo	3	3554803	3554874	+	72	tRNA_pseudogene	tRNA-Pseudo for anticodon GUU [Source:TRNASCAN_SE;Acc:tRNA-Pseudo]	-
MGG_09476	129.751885484577	159.113993069118	78.3038764883497	61.1634624539513	144.432939276848	69.7336694711505	1.04971884219733	0.00893072018305266	0.040084199513087	-	3	3552977	3553841	-	737	protein_coding	Putative uncharacterized protein [Source:UniProtKB/TrEMBL;Acc:G4N1V1]	-
MGG_09950	87.8320455587909	125.419265125069	49.9187212613229	41.1271557880017	106.62565534193	45.5229385246623	1.22760506135081	0.00898055035735859	0.0402665138563687	-	1	4470166	4474370	+	3840	protein_coding	C2H2 type zinc finger domain-containing protein [Source:UniProtKB/TrEMBL;Acc:G4MRM4]	Fungal_trans
MGG_16812	50.9026627670265	45.8622685905104	9.78798456104371	16.8726792976417	48.3824656787685	13.3303319293427	1.86355492574398	0.00900480604237966	0.0403235291509039	-	3	3641474	3644256	-	2595	protein_coding	Putative uncharacterized protein [Source:UniProtKB/TrEMBL;Acc:G4N287]	FAD_binding_4
MGG_01213	103.801508387662	82.3648905298962	14.6819768415656	49.5634954368226	93.0831994587791	32.1227361391941	1.53978483550108	0.00908205223781804	0.040582759424146	-	2	2683658	2684770	-	1113	protein_coding	Putative uncharacterized protein [Source:UniProtKB/TrEMBL;Acc:G4MX08]	-
MGG_09785	13.9732799752622	6.55175265578719	36.2155428758617	48.509	10.2625163155247	42.3622479282909	-2.04946	0.00912427604712644	0.0407020365115006	-	4	5182577	5183746	+	1007	protein_coding	Putative uncharacterized protein [Source:UniProtKB/TrEMBL;Acc:G4N9Q1]	adh_short
MGG_00388	76.853039863942	70.1973498834342	161.501745257221	134.981434381134	73.5251948736881	148.241589819178	-1.01248	0.00916397449197114	0.0408370024952703	-	5	3034142	3038589	+	4022	protein_coding	Putative uncharacterized protein [Source:UniProtKB/TrEMBL;Acc:G4NCF5]	NACHT
MGG_02372	96.8148684000309	175.025392376029	48.9399228052185	70.6543445588748	135.92013038803	59.7971336820467	1.18719223806717	0.0092343210641892	0.0410880253463053	-	1	1580505	1581438	+	934	protein_coding	Putative uncharacterized protein [Source:UniProtKB/TrEMBL;Acc:G4MQZ4]	-
MGG_15787	20.9599199628933	25.2710459580363	72.4310857517234	60.1089199978487	23.1154829604648	66.2700028747861	-1.51899	0.0093337422770843	0.041407372107776	-	2	5252666	5254204	+	1129	protein_coding	Putative uncharacterized protein [Source:UniProtKB/TrEMBL;Acc:G4MWQ8]	Chromo
MGG_09859	105.797691241271	67.3894558880969	144.862171503447	208.799406308317	86.5935735646839	176.830788905882	-1.03074	0.00933859498611985	0.0414113753128149	-	6	3866087	3867179	-	1023	protein_coding	Putative uncharacterized protein [Source:UniProtKB/TrEMBL;Acc:G4NIF0]	Sugar_tr
MGG_09099	10.9790056948489	24.3350812929239	1.95759691220874	0	17.6570434938864	0.978798456104371	4.14264166010118	0.00936531528018274	0.0414947591217902	-	3	161293	163183	+	1005	protein_coding	Putative uncharacterized protein [Source:UniProtKB/TrEMBL;Acc:G4MZV4]	-
MGG_17416	51.900754193831	64.5815618927595	20.5547675781918	16.8726792976417	58.2411580432952	18.7137234379168	1.63706076819439	0.00945057508794753	0.0418194928860084	-	5	2337388	2338362	-	784	protein_coding	Putative uncharacterized protein [Source:UniProtKB/TrEMBL;Acc:G4NB90]	-
EFMOG00000000298	78.8492227175509	68.3254205532093	28.3851552270268	26.3635614025652	73.5873216353801	27.374358314796	1.42583472703809	0.00947584902584751	0.0418959617621086	tRNA-Pseudo	6	523848	523919	+	72	tRNA_pseudogene	tRNA-Pseudo for anticodon GUU [Source:TRNASCAN_SE;Acc:tRNA-Pseudo]	-
MGG_09630	18.9637371092844	34.6306926091609	2.93639536831311	5.27271228051304	26.7972148592226	4.10455382441308	2.7139407274996	0.00966771923684238	0.0425468936859021	-	7	3142950	3144840	+	1816	protein_coding	Putative uncharacterized protein [Source:UniProtKB/TrEMBL;Acc:G4NL65]	-
MGG_10764	73.8587655835287	22.463151962699	102.773837890959	149.74502876657	48.1609587731138	126.259433328765	-1.39327	0.00972567256817312	0.0426765280586684	-	5	96588	97601	+	909	protein_coding	Putative uncharacterized protein [Source:UniProtKB/TrEMBL;Acc:G4NBL4]	-
MGG_08543	31.9389256577421	49.6061272509602	77.3250780322453	124.436009820108	40.7725264543512	100.880543926177	-1.30405	0.00980890148527721	0.0429697928416887	-	4	583447	584667	+	1105	protein_coding	Putative uncharacterized protein [Source:UniProtKB/TrEMBL;Acc:G4N5V8]	-
novel.261	68.8683084495065	53.35	18.597170665983	22.1453915781548	61.1091471804583	20.3712811220689	1.58546155983216	0.00986657490493966	0.0431503148637808	-	3	4523154	4524951	+	1619	-	- && - && -	-
MGG_00290	252.517130981524	184.385039027154	145.840969959551	57.9998350856435	218.451085004339	101.920402522597	1.09691433464443	0.00987302798914168	0.0431528654168956	-	5	3395660	3396864	+	1205	protein_coding	Putative uncharacterized protein [Source:UniProtKB/TrEMBL;Acc:G4ND83]	-
MGG_09759	101.805325534053	91.7245371810207	37.1943413319661	45.3453256124122	96.7649313575369	41.2698334721891	1.23028021110512	0.00994853157495327	0.0434001067416709	-	4	5285640	5286498	+	660	protein_coding	Putative uncharacterized protein [Source:UniProtKB/TrEMBL;Acc:G4NA26]	-
MGG_08767	0	3.74385866044983	21.5335660342962	20.0363066659496	1.87192933022491	20.7849363501229	-3.45171	0.0101002568422746	0.0440070625426285	-	6	190868	193261	+	2318	protein_coding	Putative uncharacterized protein [Source:UniProtKB/TrEMBL;Acc:G4NFN8]	-
MGG_05012	88.8301369855953	101.084183832145	121.371008556942	282.617378235499	94.9571604088703	201.994193396221	-1.08733	0.0101633939921876	0.0442270067331269	-	3	4300399	4302524	+	1875	protein_coding	Putative uncharacterized protein [Source:UniProtKB/TrEMBL;Acc:G4N3T6]	-
novel.458	51.900754193831	53.35	15.6607752976699	16.8726792976417	52.6253700526205	16.2667272976558	1.69443700241062	0.0102009532120144	0.0443536260976967	-	6	1013006	1014485	-	1480	-	- && - && -	-
MGG_14069	72.8606741567243	44.9263039253979	17.6183722098787	20.0363066659496	58.8934890410611	18.8273394379141	1.64512858194126	0.0102876250087465	0.0446651900208595	-	2	436422	439844	-	3003	protein_coding	Heavy metal tolerance protein [Source:UniProtKB/TrEMBL;Acc:G4MYH9]	ABC_tran
MGG_05165	104.799599814466	123.547335794844	46.0035274369054	57.9998350856435	114.173467804655	52.0016812612745	1.13617435878865	0.0103364637417253	0.0448127168753126	-	3	4812695	4814849	-	2076	protein_coding	Putative uncharacterized protein [Source:UniProtKB/TrEMBL;Acc:G4N4S9]	-
novel.278	16.9675542556755	26.2070106231488	1.95759691220874	3.16362736830783	21.5872824394121	2.56061214025828	3.08227296629379	0.0103458612727815	0.0448349167931247	-	3	1464500	1464774	-	275	-	- && - && -	-
MGG_08812	18.9637371092844	16.8473639720242	36.2155428758617	82.2543115760035	17.9055505406543	59.2349272259326	-1.72487	0.0104032115229332	0.045046206689347	-	6	48708	49427	+	720	protein_coding	Putative uncharacterized protein [Source:UniProtKB/TrEMBL;Acc:G4NFI5]	-
MGG_09019	68.8683084495065	92.6605018461332	18.597170665983	40.0726133318991	80.7644051478198	29.3348919989411	1.46571898841453	0.0104164057607893	0.0450847157681067	-	7	2688826	2689667	-	764	protein_coding	Putative uncharacterized protein [Source:UniProtKB/TrEMBL;Acc:G4NKE2]	-
MGG_07646	33.935108511351	14.9754346417993	82.2190703127672	61.1634624539513	24.4552715765752	71.6912663833592	-1.55608	0.0104437341028207	0.045184343623553	-	3	1315141	1317732	-	2592	protein_coding	Alpha-glucuronidase [Source:UniProtKB/TrEMBL;Acc:G4N306]	-
MGG_08281	79.8473141443554	49.6061272509602	16.6395737537743	26.3635614025652	64.7267206976578	21.5015675781698	1.59181498895841	0.0104984153325391	0.0453460601281447	-	2	8010809	8016482	+	5583	protein_coding	Polyketide synthase [Source:UniProtKB/TrEMBL;Acc:G4MX94]	ketoacyl-synt
MGG_12315	68.8683084495065	74.8771732089965	29.3639536831311	24.2545	71.8727408292515	26.8092150867456	1.4216991257068	0.0105645612276832	0.0455678371285502	-	2	6061341	6062524	+	1094	protein_coding	Putative uncharacterized protein [Source:UniProtKB/TrEMBL;Acc:G4MZA4]	-
MGG_08566	107.79387409488	133.842947111081	69.4946903834103	34.7999010513861	120.81841060298	52.1472957173982	1.20949978911753	0.0105671479595064	0.0455678371285502	-	4	683356	684501	+	1146	protein_coding	Kinetochore protein spc-25 [Source:UniProtKB/TrEMBL;Acc:G4N644]	-
MGG_13798	14.9713714020666	18.7192933022491	1.95759691220874	0	16.8453323521579	0.978798456104371	4.0738224384057	0.0106019141520575	0.0456989580822444	-	1	7127378	7129642	-	1092	protein_coding	Putative uncharacterized protein [Source:UniProtKB/TrEMBL;Acc:G4MRR9]	AA_permease
MGG_12469	19.9618285360888	31.8227986138235	3.91519382441748	4.21816982441043	25.8923135749562	4.06668182441396	2.67233129293114	0.0106334669408141	0.0457998208362113	-	2	7890708	7891469	+	762	protein_coding	Putative uncharacterized protein [Source:UniProtKB/TrEMBL;Acc:G4MWU5]	-
MGG_05086	66.8721255958976	82.3648905298962	28.3851552270268	28.4726463147704	74.6185080628969	28.4289007708986	1.39266629237347	0.0107118012393763	0.046115734042046	-	3	4559642	4562952	-	2637	protein_coding	Serine/threonine protein kinase [Source:UniProtKB/TrEMBL;Acc:G4N4D3]	-
MGG_00499	25.9503770969155	49.6061272509602	11.7455814732525	4.21816982441043	37.7782521739378	7.98187564883144	2.23630474374906	0.0108580465625256	0.0466357729897101	-	5	2690526	2692788	-	1876	protein_coding	Acetylcholinesterase [Source:UniProtKB/TrEMBL;Acc:G4NBS0]	COesterase
MGG_12568	57.8893027546576	44.9263039253979	123.328605469151	102.290618241953	51.4078033400278	112.809611855552	-1.13542	0.0109853708204834	0.0470231287509707	-	7	1136276	1138038	-	1476	protein_coding	Serine/threonine protein kinase [Source:UniProtKB/TrEMBL;Acc:G4NLP4]	Pkinase
MGG_05432	67.8702170227021	78.6210318694463	23.4911629465049	31.6362736830783	73.2456244460742	27.5637183147916	1.41213315822409	0.0110020105334659	0.0470751332336013	-	1	5203707	5204525	+	738	protein_coding	Asparaginyl-tRNA synthetase [Source:UniProtKB/TrEMBL;Acc:G4MLQ2]	-
MGG_17151	45.9122056330043	37.4385866044983	114.519419364211	81.1997691199009	41.6753961187513	97.8595942420561	-1.23332	0.0110634666543614	0.0472994783595721	-	4	3104767	3105389	-	162	protein_coding	Putative uncharacterized protein [Source:UniProtKB/TrEMBL;Acc:G4N624]	-
MGG_03812	16.9675542556755	13.1035053115744	65.5794965589928	36.9089859635913	15.035529783625	51.2442412612921	-1.77192	0.0111373471834643	0.0475571529630373	-	6	2961424	2962561	+	996	protein_coding	Oxidoreductase [Source:UniProtKB/TrEMBL;Acc:G4NHK5]	2OG-FeII_Oxy
MGG_14948	67.8702170227021	32.758763278936	163.45934216943	83.3088540321061	50.314490150819	123.384098100768	-1.29768	0.0111919867972852	0.0477259371524268	-	6	3353834	3354782	+	858	protein_coding	3-oxoacyl- [Source:UniProtKB/TrEMBL;]	-
MGG_02134	156.700354008297	109.507865818157	71.4522872956191	53.781665261233	133.104109913227	62.6169762784261	1.08588523901931	0.0111956093762742	0.0477259371524268	-	1	678506	680457	-	1816	protein_coding	Gamma-glutamyltransferase [Source:UniProtKB/TrEMBL;Acc:G4MNT3]	-
MGG_07253	99.8091426804442	107.635936487932	46.9823258930098	46.3998680685148	103.722539584188	46.6910969807623	1.15161484147335	0.0113935705963624	0.0484342256941067	-	2	6958519	6958977	+	459	protein_coding	Putative uncharacterized protein [Source:UniProtKB/TrEMBL;Acc:G4MUH4]	-
MGG_17253	32.9370170845466	35.5666572742733	79.282674944454	87.5270238565165	34.2518	83.4048494004853	-1.28329	0.0116915509278025	0.049430357219056	-	4	5027299	5028677	+	1152	protein_coding	Putative uncharacterized protein [Source:UniProtKB/TrEMBL;Acc:G4N9L1]	-
MGG_02885	2.99427428041333	29.9508692835986	0.978798456104371	0	16.472571782006	0.489399228052185	5.02881782495485	0.0117185783989197	0.0494947048170329	-	7	1145693	1146842	-	1053	protein_coding	Putative uncharacterized protein [Source:UniProtKB/TrEMBL;Acc:G4NLP8]	-
MGG_16386	41.9198399257866	36.5026219393858	81.2402718566628	508.289463841457	39.2112309325862	294.76486784906	-2.91013	0.0117777650529649	0.0496846322133728	-	1	5489937	5490505	-	444	protein_coding	Putative uncharacterized protein [Source:UniProtKB/TrEMBL;Acc:G4MM88]	-
